# Supplementary material for: The Antitumor Effect of the DNA Polymerase Alpha Inhibitor ST1926 in Glioblastoma: A Proteomics Approach
Source: Int J Mol Sci. 2023 Sep 14;24(18):14069. doi: 10.3390/ijms241814069 (PMC10531065; doi:10.3390/ijms241814069)
Supplement: Supplementary file 1 [file ijms-24-14069-s001.zip]

Archive with 3 entries (3 files):
- Revised Supplementary Figures.pptx
- Revised Supplementary Tables.pdf
- Suppl Raw Data Fig _8.xlsx
