# Supplementary material for: The Antitumor Effect of the DNA Polymerase Alpha Inhibitor ST1926 in Glioblastoma: A Proteomics Approach
Source: Int J Mol Sci. 2023 Sep 14;24(18):14069. doi: 10.3390/ijms241814069 (PMC10531065; doi:10.3390/ijms241814069)
Supplement: Supplementary file 1 [file ijms-24-14069-s001.zip › Suppl Raw Data Fig _8.xlsx]

## Sheet: Fig 8A Protein List 
Name	Type	Description	Connectivity	Organism	Swiss-Prot Accession	Alias	Found In Pathways	GO Cellular Component	GO Biological Process	GO Molecular Function
SLC2A1	Protein	solute carrier family 2 (facilitated glucose transporter), member 1	1127	Homo sapiens, Mus musculus, Rattus norvegicus	P11166, Q59GX2, P17809, P11167, Q61608, Q6GTI3, A8K9S6, B2R620, D3DPX0, O75535 <more data available...>	PED, DYT9, GLUT, DYT17, DYT18, EIG12, GLUT1, HTLVR, GLUT1DS, solute carrier family 2, facilitated glucose transporter member 1 <more data available...>	Proliferative Diabetic Retinopathy, Insulin Influence on Glycogenesis, Obesity Induced Insulin Resistance in Myocytes, Insulin Resistance in Hepatocytes, Insulin Influence on Lipogenesis, Proteins Involved in Pathogenesis of Diabetes Mellitus Type 2, Peripheral Tissue Microangiopathy in Insulin Resistance, Proteins Involved in Pathogenesis of Congenital Hypothyroidism, Common Non-genomic Effects …	membrane, integral component of membrane, caveola, basolateral plasma membrane, cortical actin cytoskeleton, midbody, intracellular, plasma membrane, cytoplasm, melanosome <more data available...>	small molecule metabolic process, L-ascorbic acid metabolic process, energy reserve metabolic process, vitamin metabolic process, water-soluble vitamin metabolic process, transmembrane transport, cellular response to glucose starvation, regulation of insulin secretion, hexose transmembrane transport, xenobiotic transport <more data available...>	transmembrane transporter activity, sugar:hydrogen symporter activity, glucose transmembrane transporter activity, D-glucose transmembrane transporter activity, substrate-specific transmembrane transporter activity, dehydroascorbic acid transporter activity, xenobiotic transporter activity, transporter activity, protein self-association, kinase binding
ENO1	Protein	enolase 1, (alpha)	336	Homo sapiens, Mus musculus, Rattus norvegicus	E2DRY6, P06733, P17182, Q5FW97, P04764, Q5BJ93, B2RD59, P22712, Q16704, Q4TUS4 <more data available...>	NNE, PPH, MPB1, ENO1L1, alpha-enolase, enolase-alpha, tau-crystallin, non-neural enolase, alpha enolase like 1, phosphopyruvate hydratase <more data available...>	Apoptosis in Hashimoto's Thyroiditis, Glycolysis, Hashimoto's Thyroiditis Overview, Neighbors of cell migration, Neighbors of cell proliferation, Neighbors of Neoplasm Metastasis, Neighbors of apoptosis, Neighbors of cell adhesion, Neighbors of cell differentiation, Neighbors of Cancer <more data available...>	extrinsic component of plasma membrane, synaptic membrane, M band, phosphopyruvate hydratase complex, plasma membrane, cytoplasm, cytosol, nucleus, neuron projection, extracellular vesicular exosome	small molecule metabolic process, gluconeogenesis, glycolytic process, glucose metabolic process, in utero embryonic development, negative regulation of cell growth, cellular response to acid, response to virus, negative regulation of transcription, DNA-templated, negative regulation of transcription from RNA polymerase II promoter <more data available...>	transcription corepressor activity, sequence-specific DNA binding transcription factor activity, phosphopyruvate hydratase activity, protein homodimerization activity, protein heterodimerization activity, RNA binding, DNA binding, magnesium ion binding
NQO1	Protein	NAD(P)H dehydrogenase, quinone 1	668	Homo sapiens, Mus musculus, Rattus norvegicus	P15559, B4DLR8, Q542Y0, Q64669, P05982, Q63478, B2R5Y9, B4DNM7, B7ZAD1, Q86UK1	DTD, QR1, DHQU, DIA4, NMOR1, NMORI, NAD(P)H dehydrogenase [quinone] 1, azoreductase, diaphorase-4, DT-diaphorase <more data available...>	Neurotoxin-Induced Parkinson's Disease, Oxidative Stress in Amyotrophic Lateral Sclerosis, Neighbors of glucose import, Neighbors of aging, Neighbors of Respiratory chain, Neighbors of Metabolic Diseases, Neighbors of ROS generation, Neighbors of Kidney Diseases, Neighbors of lipid metabolism, Neighbors of Neurodegenerative Diseases <more data available...>	cytoplasm, cytosol, neuronal cell body	small molecule metabolic process, oxidation-reduction process, regulation of cellular amino acid metabolic process, aging, synaptic transmission, cholinergic, positive regulation of neuron apoptotic process, response to toxic substance, response to nutrient, response to estradiol, response to ethanol <more data available...>	oxidoreductase activity, NAD(P)H dehydrogenase (quinone) activity, cytochrome-b5 reductase activity, acting on NAD(P)H, superoxide dismutase activity
FASN	Protein	fatty acid synthase	762	Homo sapiens, Mus musculus	P49327, P19096, Q13479, Q16702, Q4LE83, Q6P4U5, Q6SS02, Q969R1, Q96C68, Q96IT0 <more data available...>	FAS, OA-519, SDR27X1, fatty acid synthase, short chain dehydrogenase/reductase family 27X, member 1, A630082H08Rik, RP23-99M13.6, malonyl transferase, RIKEN cDNA A630082H08 gene, Fatty acid synthase, catalytic subunit <more data available...>	Fatty Acid Synthase Signaling in Prostate Cancer, Proteins Involved in Pathogenesis of Diffuse Large-B-cell Lymphoma, Thyroid Hormones in Adipose Tissue Metabolism, Neighbors of cell proliferation, Neighbors of Neoplasm Metastasis, Neighbors of apoptosis, Neighbors of cell adhesion, Neighbors of cell differentiation, Neighbors of Cancer, Neighbors of Neoplasms <more data available...>	plasma membrane, cytoplasm, Golgi apparatus, cytosol, mitochondrion, glycogen granule, melanosome	metabolic process, lipid metabolic process, small molecule metabolic process, oxidation-reduction process, fatty acid biosynthetic process, triglyceride biosynthetic process, energy reserve metabolic process, cellular lipid metabolic process, fatty acid metabolic process, vitamin metabolic process <more data available...>	oxidoreductase activity, enoyl-, 3-oxoacyl-, catalytic activity, hydrolase activity, lyase activity, transferase activity, transferase activity, transferring acyl groups, transferase activity, transferring acyl groups other than amino-acyl groups, fatty acid synthase activity <more data available...>
MTHFD1	Protein	methylenetetrahydrofolate dehydrogenase (NADP+ dependent) 1, methenyltetrahydrofolate cyclohydrolase, formyltetrahydrofolate synthetase	64	Homo sapiens, Mus musculus, Rattus norvegicus	P11586, F5H2F4, Q3TW74, Q8BXX7, Q922D8, P27653, Q62808, B2R5Y2, G3V2B8, Q86VC9 <more data available...>	MTHFC, MTHFD, C-1-tetrahydrofolate synthase, cytoplasmic, C1-THF synthase, cytoplasmic C-1-tetrahydrofolate synthase, 5,10-methylenetetrahydrofolate dehydrogenase, 5,10-methylenetetrahydrofolate cyclohydrolase, 10-formyltetrahydrofolate synthetase, Dcs, E430024A07Rik, C1-tetrahydrofolate synthase, methylenetetrahydrofolate dehydrogenase (NADP+ dependent), methenyltetrahydrofolate cyclohydrolase, …	Neighbors of Neoplasms, Neighbors of cell growth, Neighbors of cell differentiation, Neighbors of embryonal development, Neighbors of cell division, Neighbors of DNA replication, New Pathway, cluster 2 48 vs 7day (1hit) cortex ipsi, cluster 1 (3hits) 48vs7days, kaz down <more data available...>	cytoplasm, cytosol, mitochondrion	metabolic process, small molecule metabolic process, oxidation-reduction process, cellular amino acid biosynthetic process, methionine biosynthetic process, folic acid-containing compound biosynthetic process, histidine biosynthetic process, purine nucleotide biosynthetic process, one-carbon metabolic process, vitamin metabolic process <more data available...>	oxidoreductase activity, methylenetetrahydrofolate dehydrogenase, methylenetetrahydrofolate dehydrogenase (NADP+) activity, catalytic activity, hydrolase activity, ligase activity, methenyltetrahydrofolate cyclohydrolase activity, formate-tetrahydrofolate ligase activity, nucleotide binding, ATP binding
GPI	Protein	glucose-6-phosphate isomerase	333	Homo sapiens, Mus musculus, Rattus norvegicus	P06744, P06745, Q6P6V0, B4DG39, Q9BRD3, Q9BSK5, Q9UHE6, O89062, Q3TEE7, Q3TW50 <more data available...>	AMF, NLK, PGI, PHI, GNPI, SA36, SA-36, glucose-6-phosphate isomerase, neuroleukin, oxoisomerase <more data available...>	Proliferative Diabetic Retinopathy, Glycolysis, Role of Hexosamine Pathway in Diabetic Microangiopathy, Peripheral Tissue Microangiopathy in Insulin Resistance, Neighbors of cell proliferation, Neighbors of Neoplasms, Neighbors of cell migration, Neighbors of Neoplasm Metastasis, Neighbors of apoptosis, Neighbors of cell growth <more data available...>	extracellular region, ciliary membrane, nucleolus, plasma membrane, cytoplasm, cytosol, nucleus, neuron projection, extracellular space	erythrocyte homeostasis, humoral immune response, small molecule metabolic process, gluconeogenesis, methylglyoxal biosynthetic process, aldehyde catabolic process, glycolytic process, glucose metabolic process, hemostasis, learning or memory <more data available...>	isomerase activity, intramolecular transferase activity, glucose-6-phosphate isomerase activity, growth factor activity, cytokine activity, monosaccharide binding
TPI1	Protein	triosephosphate isomerase 1	178	Homo sapiens, Mus musculus	P60174, Q53HE2, P17751, Q3TJH2, Q3UC04, Q3UKG9, Q64513, Q9CVF9, Q9CWE7, B7Z5D8 <more data available...>	TIM, TPI, TPID, HEL-S-49, triosephosphate isomerase, triose-phosphate isomerase, epididymis secretory protein Li 49, Tpi-1, AI255506, Tpi1 <more data available...>	Glycolysis, Neighbors of cell proliferation, Neighbors of apoptosis, Neighbors of Neoplasms, Neighbors of cell growth, Neighbors of Infection, Neighbors of cell survival, Neighbors of cytoskeleton organization and biogenesis, Neighbors of Death, Neighbors of embryonal development <more data available...>	cytosol	metabolic process, small molecule metabolic process, gluconeogenesis, glycolytic process, pentose-phosphate shunt, glucose metabolic process, glyceraldehyde-3-phosphate metabolic process, multicellular organismal development, embryo development, carbohydrate metabolic process	catalytic activity, isomerase activity, triose-phosphate isomerase activity
PKM	Protein	pyruvate kinase, muscle	346	Homo sapiens, Mus musculus, Rattus norvegicus	P14618, B4DNK4, P52480, P11980, Q3TBV8, Q3TBW5, Q3TC59, Q3U1X3, Q3U5P6, Q4VC20 <more data available...>	PK3, TCB, OIP3, PKM2, CTHBP, THBP1, HEL-S-30, pyruvate kinase PKM, p58, OIP-3 <more data available...>	Glycolysis, Common Non-genomic Effects of Thyroid Hormones, Neighbors of cell migration, Neighbors of cell proliferation, Neighbors of apoptosis, Neighbors of cell differentiation, Neighbors of Cancer, Neighbors of Neoplasms, Neighbors of vascularization, Neighbors of cell growth <more data available...>	plasma membrane, cytoplasm, cytosol, mitochondrion, nucleus, cilium, extracellular vesicular exosome	metabolic process, small molecule metabolic process, pyruvate biosynthetic process, ATP biosynthetic process, glycolytic process, glucose metabolic process, liver development, organ regeneration, skeletal muscle tissue regeneration, programmed cell death <more data available...>	catalytic activity, transferase activity, kinase activity, pyruvate kinase activity, nucleotide binding, ATP binding, ADP binding, metal ion binding, magnesium ion binding, potassium ion binding
CMPK1	Protein	cytidine monophosphate (UMP-CMP) kinase 1, cytosolic	31	Homo sapiens, Mus musculus, Rattus norvegicus	P30085, B2R6S5, Q9DBP5, Q4KM73, B4DPU7, E9PGI8, Q53GB7, Q5SVZ0, Q96C07, Q9UBQ8 <more data available...>	CK, CMK, UMK, CMPK, UMPK, UMP-CMPK, RP11-511I2.1, UMP-CMP kinase, dCMP kinase, UMP/CMP kinase <more data available...>	Neighbors of glycolysis, Neighbors of cell death, Neighbors of DNA replication, Neighbors of Neoplasms, Neighbors of cell growth, Neighbors of autophagy, New Pathway, cluster 2 (1week) 1hit vs 3hits, cluster 2 (48h) 1hit vs 3 hits, lane 1 <more data available...>	cytoplasm, cytosol, nucleus	ovulation cycle process, small molecule metabolic process, nucleoside triphosphate biosynthetic process, pyrimidine nucleotide biosynthetic process, nucleoside diphosphate phosphorylation, pyrimidine ribonucleotide biosynthetic process, UDP biosynthetic process, UMP biosynthetic process, CDP biosynthetic process, dUDP biosynthetic process <more data available...>	uridine kinase activity, nucleoside diphosphate kinase activity, nucleotide kinase activity, cytidylate kinase activity, UMP kinase activity, transferase activity, phosphotransferase activity, phosphate group as acceptor, kinase activity, nucleobase-containing compound kinase activity, nucleotide binding <more data available...>
CBX3	Protein	chromobox homolog 3	352	Homo sapiens, Rattus norvegicus	A4D177, Q13185, B8ZZ43, Q96CD7, Q99409, Q9BVS3, Q9P0Z6	HECH, HP1-GAMMA, HP1Hs-gamma, chromobox protein homolog 3, HP1 gamma homolog, modifier 2 protein, heterochromatin-like protein 1, heterochromatin protein HP1 gamma, heterochromatin protein 1 homolog gamma, chromobox homolog 3 (HP1 gamma homolog, Drosophila) <more data available...>	TRRAP/TIP60 Chromatin Remodeling, Neighbors of cell migration, Neighbors of cell proliferation, Neighbors of Neoplasm Metastasis, Neighbors of apoptosis, Neighbors of cell differentiation, Neighbors of Cancer, Neighbors of Neoplasms, Neighbors of cell growth, Neighbors of cell survival <more data available...>	nuclear inner membrane, nuclear envelope, nuclear heterochromatin, nuclear euchromatin, nuclear centromeric heterochromatin, chromatin, condensed chromosome, centromeric region, spindle, nucleus	negative regulation of transcription, DNA-templated, transcription, DNA-templated, chromatin remodeling	protein domain specific binding, enzyme binding, histone methyltransferase binding
NUMA1	Protein	nuclear mitotic apparatus protein 1	234	Homo sapiens, Mus musculus, Rattus norvegicus	Q14980, Q3SYK8, Q4LE64, E9Q7G0, Q80Y35, H0YH75, Q14981	NUMA, nuclear mitotic apparatus protein 1, SP-H antigen, structural nuclear protein, centrophilin stabilizes mitotic spindle in mitotic cells, AA764025, AL022610, AU014979, 6720401E04Rik, EST AA764025 <more data available...>	Centriole Duplication and Separation, Spindle Assembly, Cell Death Mediated by Cytotoxic Cells, Neighbors of apoptosis, Neighbors of microtubule cytoskeleton organization, Neighbors of Neoplasms, Neighbors of cell growth, Neighbors of morphogenesis, Neighbors of cell cycle, Neighbors of embryonal development <more data available...>	cell, Golgi membrane, nucleoplasm, nuclear matrix, nucleolus, spindle pole, spindle, spindle microtubule, apical part of cell, cytoplasm <more data available...>	meiotic cell cycle, lung epithelial cell differentiation, mitosis, establishment of mitotic spindle orientation, mitotic anaphase, G2-M transition of mitotic cell cycle, mitotic cell cycle, nucleus organization	phosphorelay sensor kinase activity, structural molecule activity, microtubule binding, tubulin binding
RPA1	Protein	replication protein A1, 70kDa	169	Homo sapiens, Mus musculus, Rattus norvegicus	P27694, Q3U8B3, Q5SWN2, Q8VEE4, Q7TP21, Q3TEJ8, A8K0Y9, Q59ES9	HSSB, RF-A, RP-A, REPA1, RPA70, MST075, replication protein A 70 kDa DNA-binding subunit, MSTP075, RP-A p70, RF-A protein 1 <more data available...>	Neighbors of cell proliferation, Neighbors of apoptosis, Neighbors of cell cycle, Neighbors of Cancer, Neighbors of Neoplasms, Neighbors of cell survival, Neighbors of cell death, Neighbors of cell cycle arrest, Neighbors of DNA repair, Neighbors of DNA replication <more data available...>	nucleoplasm, nucleolus, PML body, condensed nuclear chromosome, DNA replication factor A complex, lateral element, cytoplasm, condensed chromosome, actin cytoskeleton, nucleus <more data available...>	meiotic nuclear division, hemopoiesis, telomere maintenance, DNA repair, nucleotide-excision repair, double-strand break repair, nucleotide-excision repair, DNA gap filling, nucleotide-excision repair, DNA damage removal, transcription-coupled nucleotide-excision repair, double-strand break repair via homologous recombination <more data available...>	chromatin binding, nucleic acid binding, DNA binding, single-stranded DNA binding, metal ion binding
DNAJA1	Protein	DnaJ (Hsp40) homolog, subfamily A, member 1	64	Homo sapiens, Mus musculus, Rattus norvegicus	P31689, P63037, Q5NTY0, P63036, P54102, Q5T7Q0, Q86TL9	DJ-2, DjA1, HDJ2, HSDJ, HSJ2, HSPF4, NEDD7, hDJ-2, RP11-54K16.1, dnaJ homolog subfamily A member 1 <more data available...>	Class II Mutations Cause CFTR Misfolding and Degradation in Cystic Fibrosis, Neighbors of apoptosis, Neighbors of cell proliferation, Neighbors of Neoplasms, Neighbors of viral reproduction, Neighbors of Neurodegenerative Diseases, Neighbors of autophagy, Neighbors of neuron toxicity, Neighbors of protein aggregation, Neighbors of DNA replication <more data available...>	membrane	spermatogenesis, androgen receptor signaling pathway, sperm motility, response to unfolded protein, response to heat, DNA damage response, detection of DNA damage, protein folding	unfolded protein binding, heat shock protein binding, low-density lipoprotein particle receptor binding, ATP binding, metal ion binding
HYOU1	Protein	hypoxia up-regulated 1	194	Homo sapiens, Mus musculus, Rattus norvegicus	Q9Y4L1, Q6IN67, Q9JKR6, Q6P136, Q63617, Q3TAL1, Q3TZD0, Q3U1U2, Q64139, Q80X75 <more data available...>	Grp170, HSP12A, ORP150, GRP-170, ORP-150, hypoxia up-regulated protein 1, glucose-regulated protein 170, 150 kDa oxygen-regulated protein, oxygen regulated protein (150kD), 170 kDa glucose-regulated protein <more data available...>	Neighbors of cell growth, Neighbors of protein synthesis, Neighbors of apoptosis, Neighbors of oxidative stress, Neighbors of Cancer, Neighbors of immune response, Neighbors of Neoplasm Metastasis, Neighbors of cell differentiation, Neighbors of cell death, Neighbors of Injuries <more data available...>	extracellular region, endoplasmic reticulum lumen, endocytic vesicle lumen, endoplasmic reticulum, smooth endoplasmic reticulum	endoplasmic reticulum unfolded protein response, activation of signaling protein activity involved in unfolded protein response, response to stress, response to hypoxia, response to ischemia, cellular protein metabolic process	nucleotide binding, ATP binding
PLIN3	Protein	perilipin 3	126	Homo sapiens, Mus musculus, Rattus norvegicus	O60664, Q9DBG5, M0RA08, A8K4Y9, K7EQF4, Q53G77, Q9BS03, Q9UBD7, Q9UP92, Q3TK05 <more data available...>	PP17, TIP47, M6PRBP1, perilipin-3, placental protein 17, 47 kDa MPR-binding protein, cargo selection protein TIP47, tail-interacting protein, 47 kD, mannose-6-phosphate receptor-binding protein 1, 1300012C15Rik <more data available...>	Golgi to Endosome Transport, cluster 2 (1week) 1hit vs 3hits, Neighbors of apoptosis, Neighbors of cell death, Neighbors of cell differentiation, Neighbors of cell growth, Neighbors of cell survival, Neighbors of oxidative stress, Neighbors of protein synthesis, Neighbors of Neoplasms <more data available...>	membrane, endosome membrane, cytoplasm, Golgi apparatus, endosome, intracellular membrane-bounded organelle, lipid particle	transport, vesicle-mediated transport
ANXA1	Protein	annexin A1	696	Homo sapiens, Mus musculus, Rattus norvegicus	P04083, Q5TZZ9, P10107, Q4FJV4, P07150, Q64664	ANX1, LPC1, RP11-71A24.1, annexin A1, p35, annexin-1, calpactin-2, calpactin II, lipocortin I, chromobindin-9 <more data available...>	Proteins Involved in Pathogenesis of Astrocytoma, Proteins Involved in Pathogenesis of Myocardial Ischemia, Neighbors of cell adhesion, Neighbors of cell migration, Neighbors of vascularization, Neighbors of Neoplasm Metastasis, Neighbors of cell proliferation, Neighbors of cell differentiation, Neighbors of cell motility, Neighbors of apoptosis <more data available...>	membrane, extracellular region, basolateral plasma membrane, mitochondrial membrane, protein complex, plasma membrane, cell projection, cytoplasm, mast cell granule, cornified envelope <more data available...>	prostate gland development, estrous cycle phase, neutrophil homeostasis, neutrophil clearance, positive regulation of neutrophil apoptotic process, alpha-beta T cell differentiation, positive regulation of prostaglandin biosynthetic process, ATP catabolic process, hepatocyte differentiation, keratinocyte differentiation <more data available...>	double-stranded DNA-dependent ATPase activity, phospholipase inhibitor activity, phospholipase A2 inhibitor activity, helicase activity, annealing helicase activity, structural molecule activity, receptor binding, protein binding, bridging, protein homodimerization activity, phospholipid binding <more data available...>
DEK	Protein	DEK oncogene	19	Homo sapiens, Mus musculus, Rattus norvegicus	P35659, B4DFG0, Q3UR53, Q7TNV0, Q6AXS3, Q80VC5, Q8BZV6, B2R6K6, B4DN37, Q5TGV4 <more data available...>	D6S231E, protein DEK, DEK oncogene (DNA binding), D13H6S231E, 1810019E15Rik, LOC368079, RIKEN cDNA 1810019E15 gene, OTTHUMP00000039357, OTTMUSP00000029851, MGC94795 <more data available...>	Neighbors of cell proliferation, Neighbors of Cancer, Neighbors of Carcinoma, Hepatocellular, Neighbors of Breast Cancer, Neighbors of T-cell response, Neighbors of chromatin structure, third lane, Neighbors of response to DNA damage, 24 28, group B <more data available...>	nucleus	regulation of double-strand break repair via nonhomologous end joining, regulation of double-strand break repair, signal transduction, regulation of transcription from RNA polymerase II promoter, transcription from RNA polymerase II promoter, viral genome replication, chromatin modification	histone binding, nucleic acid binding, DNA binding
DDX39B	Protein	DEAD (Asp-Glu-Ala-Asp) box polypeptide 39B	105	Homo sapiens, Mus musculus, Rattus norvegicus	Q13838, Q9Z1N5, Q63413, Q8HW97, Q811A6, Q8R2G9, B0S8C0, O43496, Q0EFA1, Q2L6F9 <more data available...>	BAT1, UAP56, D6S81E, DAAP-97M17.4, spliceosome RNA helicase DDX39B, spliceosome RNA helicase BAT1, ATP-dependent RNA helicase p47, 56 kDa U2AF65-associated protein, nuclear RNA helicase (DEAD family), HLA-B-associated transcript 1 protein <more data available...>	mRNA Transcription and Processing, Neighbors of cell proliferation, Neighbors of protein synthesis, Neighbors of cell growth, Neighbors of cell differentiation, Neighbors of mitosis, Neighbors of cell cycle, Neighbors of RNA splicing, Neighbors of cytokinesis, Neighbors of cell cycle progression <more data available...>	spliceosomal complex, transcription export complex, nuclear speck, U4 snRNP, U6 snRNP, cytoplasm, nucleus	ATP catabolic process, negative regulation of DNA damage checkpoint, positive regulation of DNA-templated transcription, elongation, RNA secondary structure unwinding, RNA splicing, mRNA processing, mRNA splicing, via spliceosome, spliceosomal complex assembly, mRNA export from nucleus, viral mRNA export from host cell nucleus <more data available...>	ATP-dependent helicase activity, RNA-dependent ATPase activity, ATP-dependent RNA helicase activity, hydrolase activity, helicase activity, ATP-dependent protein binding, nucleotide binding, ATP binding, nucleic acid binding, RNA binding <more data available...>
PARK7	Protein	parkinson protein 7	454	Homo sapiens, Mus musculus, Rattus norvegicus	Q99497, K7ELW0, Q99LX0, Q5BKC3, O88767, O88306, Q3THB9, Q3U509, B2R4Z1, O14805 <more data available...>	DJ1, DJ-1, HEL-S-67p, CTA-215D11.1, protein DJ-1, oncogene DJ1, epididymis secretory sperm binding protein Li 67p, Parkinson disease (autosomal recessive, early onset) 7, RP23-272N19.5, parkinson disease protein 7 homolog <more data available...>	Proteins Involved in Pathogenesis of Parkinson's Disease, Young Onset PARK7 and LRRK2 Induced Parkinson's Disease, Proteins Involved in Pathogenesis of Astrocytoma, Neighbors of cell proliferation, Neighbors of Neoplasms, Neighbors of cell migration, Neighbors of Neoplasm Metastasis, Neighbors of apoptosis, Neighbors of cell growth, Neighbors of Cancer <more data available...>	cytoplasm, cytosol, mitochondrion, nucleus, axon	single fertilization, cell proliferation, oxidation-reduction process, adult locomotory behavior, cell death, negative regulation of extrinsic apoptotic signaling pathway, regulation of androgen receptor signaling pathway, dopamine uptake involved in synaptic transmission, synaptic transmission, dopaminergic, positive regulation of oxidative phosphorylation uncoupler activity <more data available…	peroxiredoxin activity, peroxidase activity, hydrolase activity, peptidase activity, protein homodimerization activity, RNA binding, mRNA binding
PRDX2	Protein	peroxiredoxin 2	346	Homo sapiens, Mus musculus, Rattus norvegicus	P32119, A6NIW5, B4DF70, Q61171, P35704, A8K0C0, P31945, P32118, P35701, Q6FHG4 <more data available...>	PRP, TSA, PRX2, PTX1, TPX1, NKEFB, PRXII, TDPX1, NKEF-B, HEL-S-2a <more data available...>	Proteins Involved in Pathogenesis of Astrocytoma, Neighbors of oxidative stress, Neighbors of detoxification, Neighbors of aging, Neighbors of cell damage, Neighbors of Neoplasms, Neighbors of cell proliferation, Neighbors of ROS generation, Neighbors of cell survival, Neighbors of DNA Damage <more data available...>	cytoplasm, cytosol, mitochondrion	thymus development, negative regulation of T cell differentiation, respiratory burst involved in inflammatory response, T cell proliferation, oxidation-reduction process, removal of superoxide radicals, activation of MAPK activity, hydrogen peroxide catabolic process, positive regulation of blood coagulation, negative regulation of extrinsic apoptotic signaling pathway <more data available...>	oxidoreductase activity, peroxiredoxin activity, thioredoxin peroxidase activity, peroxidase activity, antioxidant activity, selenium binding
YWHAZ	Protein	tyrosine 3-monooxygenase/tryptophan 5-monooxygenase activation protein, zeta	555	Homo sapiens, Mus musculus, Rattus norvegicus	D0PNI1, P63104, P63101, P63102, A8K1N0, B7Z465, P29213, P29312, Q32P43, Q5XJ08 <more data available...>	HEL4, YWHAD, KCIP-1, HEL-S-3, 14-3-3-zeta, 14-3-3 protein zeta/delta, 14-3-3 zeta, 14-3-3 delta, phospholipase A2, epididymis luminal protein 4 <more data available...>	Proteins Involved in Pathogenesis of Diffuse Large-B-cell Lymphoma, Neighbors of cell migration, Neighbors of cell proliferation, Neighbors of Neoplasm Metastasis, Neighbors of apoptosis, Neighbors of cell adhesion, Neighbors of cell differentiation, Neighbors of Cancer, Neighbors of Neoplasms, Neighbors of cell growth <more data available...>	cytoplasmic vesicle membrane, nucleoplasm, postsynaptic density, protein complex, cell leading edge, cytoplasm, cytosol, perinuclear region of cytoplasm, mitochondrion, melanosome <more data available...>	histamine secretion by mast cell, blood coagulation, platelet activation, positive regulation of protein insertion into mitochondrial membrane involved in apoptotic signaling pathway, signal transduction, intrinsic apoptotic signaling pathway, regulation of cell death, apoptotic process, negative regulation of apoptotic process, protein targeting <more data available...>	protein complex binding, protein domain specific binding, transcription factor binding, protein kinase binding
GDI1	Protein	GDP dissociation inhibitor 1	73	Homo sapiens, Mus musculus, Rattus norvegicus	P31150, P50396, P50398, Q499U0, Q9R274, A2AMA8, Q3TBI9, Q8VHM3, Q91Y71, Q91Z41 <more data available...>	1A, GDIL, MRX41, MRX48, OPHN2, XAP-4, RABGD1A, RABGDIA, XX-FW81657B9.1, rab GDP dissociation inhibitor alpha <more data available...>	Neighbors of oxidative stress, Neighbors of vesicle-mediated transport, cluster 2 (3hits) 48h vs 1week, Neighbors of Choroideremia, Neighbors of Intellectual Disability, Neighbors of Mental Retardation, X-Linked, Neighbors of associative memory, Neighbors of neurotransmission, Neighbors of myosins, Neighbors of synaptic <more data available...>	protein complex, midbody, cytoplasm, cytosol, neuron projection	negative regulation of axonogenesis, signal transduction, small GTPase mediated signal transduction, regulation of small GTPase mediated signal transduction, Rab protein signal transduction, negative regulation of protein targeting to membrane, response to calcium ion, regulation of catalytic activity, protein transport	GTPase activator activity, GDP-dissociation inhibitor activity, Rab GDP-dissociation inhibitor activity, Rab GTPase binding
ANXA5	Protein	annexin A5	774	Homo sapiens, Mus musculus, Rattus norvegicus	P08758, P48036, P14668, Q3U5Q1, Q3U5X4, Q3U8K1, Q3UGV0, Q99LA1, D3DNW7, Q6FHB3 <more data available...>	PP4, ANX5, ENX2, RPRGL3, HEL-S-7, annexin A5, CBP-I, PAP-I, VAC-alpha, annexin V <more data available...>	Proteins Involved in Pathogenesis of Systemic Lupus Erythematosus, Proteins Involved in Pathogenesis of Cystic Fibrosis, Proteins Involved in Pathogenesis of Glioblastoma, Neighbors of cell proliferation, Neighbors of apoptosis, Neighbors of cell adhesion, Neighbors of cell differentiation, Neighbors of Cancer, Neighbors of Neoplasms, Neighbors of vascularization <more data available...>	external side of plasma membrane, Z disc, intracellular, plasma membrane, cell projection, cytoplasm, nucleus, sarcolemma, extracellular space, endothelial microparticle <more data available...>	negative regulation of coagulation, negative regulation of blood coagulation, hemostasis, blood coagulation, signal transduction, regulation of sperm motility, positive regulation of apoptotic process, negative regulation of apoptotic process, response to organic substance, response to calcium ion <more data available...>	phospholipase inhibitor activity, receptor tyrosine kinase binding, phospholipid binding, calcium-dependent phospholipid binding, peptide hormone binding, calcium ion binding
SUN2	Protein	Sad1 and UNC84 domain containing 2	60	Homo sapiens, Mus musculus, Rattus norvegicus	B4E2A6, Q9UH99, J3KQE0, Q8BJS4, B0QY62, O75156, Q2NKN8, Q2T9F7, Q504T5, Q6B4H1 <more data available...>	UNC84B, RP3-508I15.15-002, SUN domain-containing protein 2, rab5IP, unc-84 homolog B, nuclear envelope protein, protein unc-84 homolog B, rab5-interacting protein, sad1/unc-84 protein-like 2, Sad1 unc-84 domain protein 2 <more data available...>	Neighbors of cell migration, Neighbors of DNA repair, Neighbors of internalization, Neighbors of mitosis, Neighbors of endocytosis, all mirna from neiighbor from, Cluster 3, Neighbors of neuronal migration, Neighbors of cell division, clust 3 <more data available...>	membrane, cell, integral component of membrane, nuclear membrane, endosome membrane, nuclear inner membrane, SUN-KASH complex, nuclear envelope, condensed nuclear chromosome, nuclear chromosome, telomeric region <more data available...>	nuclear matrix anchoring at nuclear membrane, cytoskeletal anchoring at nuclear membrane, mitotic spindle organization, positive regulation of cell migration, nuclear migration along microfilament, nuclear envelope organization, nuclear migration, centrosome localization	lamin binding, microtubule binding
NPLOC4	Protein	nuclear protein localization 4 homolog (S. cerevisiae)	60	Homo sapiens, Mus musculus, Rattus norvegicus	Q8TAT6, P60670, Q3UDU9, Q9ES54, Q3T1J3, B1ATY4, B1ATY5, Q8N3J1, Q9H8V2, Q9H964 <more data available...>	NPL4, nuclear protein localization protein 4 homolog, AK129375, mKIAA1499, RP23-82I5.6, homolog of yeast nuclear protein localization 4, Nploc4, nuclear protein localization 4, nuclear protein localization 4 homolog (S. cerevisiae), nuclear protein localization IV <more data available...>	Proteins Involved in Pathogenesis of Amyotrophic Lateral Sclerosis, Neighbors of mitosis, Neighbors of microtubule cytoskeleton organization, Neighbors of cell cycle progression, Neighbors of cell division, Neighbors of protein ubiquitination, Neighbors of membrane fusion, Neighbors of NF-kB, Neighbors of proteolysis, Neighbors of protein degradation <more data available...>	Cdc48p-Npl4p-Ufd1p AAA ATPase complex, nuclear outer membrane-endoplasmic reticulum membrane network, cytoplasm, cytosol, endoplasmic reticulum, nucleus	proteasome-mediated ubiquitin-dependent protein catabolic process, ER-associated ubiquitin-dependent protein catabolic process, Golgi organization, membrane fusion	protein complex binding, ubiquitin protein ligase binding, ubiquitin binding, metal ion binding, zinc ion binding
oxidative stress	Cell Process		2358			oxidant stresses, oxidative damage, attack of hydroxyl radical, oxidative stress, free radical damage, free radical-induced damage, hydroxyl radical attack, Oxidative Stresses, oxygen free radical-induced oxidative stress, oxygen radical damage <more data available...>	Dystrophin Glycoprotein Complex Signaling in Duchenne Muscular Dystrophy, Ca2+ Overload in Duchenne Muscular Dystrophy, Duchenne Muscular Dystrophy Overview, Alzheimer's Disease Overview, Ca2+ Toxicity in Alzheimer's Disease, Young Onset SNCA Induced Parkinson's Disease, Young Onset PARK7 and LRRK2 Induced Parkinson's Disease, Neurotoxin-Induced Parkinson's Disease, Susceptibility Genes for Crohn…
DNA repair	Cell Process		1371			repair of DNA damages, DNA damages repair, repair of DNA damage, DNA damage repair, DNA single-strand break repairs, repair of DNA double-strand break, repair of double-strand break, repair of the DNA, repair after DNA damage, DNA repair <more data available...>	INO80 Chromatin Remodeling, TRRAP/TIP60 Chromatin Remodeling, Histone Phosphorylation, Direct DNA Repair, Single-Strand Mismatch DNA Repair, Double Strand DNA Homologous Repair, Single-Strand Base Excision DNA Repair, Double Strand DNA Non-Homologous Repair, Mechanism of Cetuximab Resistance in Colorectal Cancer, Nuclear EGFR <more data available...>
DNA replication	Cell Process		2314			DNA biosynthesis, machinery of DNA replication, polymerization of DNA, replication of the DNA, syntheses of DNA, biosynthesis of DNA, replication of chromosomal DNA, proteins of DNA replication, biosyntheses of DNA, DNA synthesis <more data available...>	DNA Replication, INO80 Chromatin Remodeling, Histone and DNA Methylation, Cell Cycle, Double Strand DNA Homologous Repair, Sister Chromatid Cohesion, Hedgehog Pathway, Cell Cycle Regulation, Atlas of Signaling, Neighbors of DNA replication <more data available...>
DNA Damage	Cell Process		1544			DNA Injuries, damage in DNA, damages in DNA, injury of DNA, lesions in deoxyribonucleic acid, lesion in the DNA, damage in deoxyribonucleic acid, lesions of DNA, DNA Injury, deoxyribonucleic acid damage <more data available...>	Ca2+ Toxicity in Alzheimer's Disease, Neurotoxin-Induced Parkinson's Disease, Overview of Mitochondrial Dysfunction in Alzheimer's Disease, Multiple Functions of Estrogen in Mitochondria in Alzheimer's Disease, Pancreatic Beta-cell Destruction in Diabetes Mellitus Type 1, MITF as a Regulator of Melanoma Cell Development, Melanoma Overview, Cell Death Mediated by Cytotoxic Cells, Myocardial Ischem…
response to DNA damage	Cell Process		1080			response to DNA damage stimulus, DNA damage response, response to DNA damage	Histone Phosphorylation, Hereditary Breast and Ovarian Cancer Syndrome, ESR1/ERBB-positive Luminal Breast Cancer, Basal Breast Cancer, Block of DNA Repair and Chromatin Remodeling in Pancreatic Cancer, Neighbors of response to DNA damage, breast related, Copy of 'breast related' extended, New Combined Pathway Hippo-contra 3_hit_1w vs Sham/Hippo-contra 3_hit_1w vs Sham down, group B <more data ava…

## Sheet: Fig 8A Relation and references 
Relation	Organ	Type	Sentence	TextRef	Connectivity	# of References	Owner	Found In Pathways	bindng
NQO1 ---| oxidative stress	Kidney {Organ urn:agi-ncimorgan:C1278978}, Liver {Organ urn:agi-ncimorgan:CL384198}, Thalamus {Organ urn:agi-ncimorgan:C0039729}, Substantia nigra {Organ urn:agi-ncimorgan:C0038590}, Aponeurosis {Organ urn:agi-ncimorgan:C0225205}, Islets of Langerhans {Organ urn:agi-ncimorgan:C0022131}, Lung {Organ urn:agi-ncimorgan:C1278908}, Bone Marrow {Organ urn:agi-ncimorgan:C0005953}, Heart {Organ urn:agi-n…	Regulation	These results support strongly that DT-diaphorase protects against menadione-induced oxidative stress., However, NQO1 regenerates intracellular antioxidants and therefore should protect the individual from oxidative stress., NAD(P)H/NRH:quinone oxidoreductases (NQO1 and NQO2) protect against oxidative stress and neoplasia., We also assessed the incidence of a functional polymorphism in the NQO1 g…	info:pmid/10614691#abs:10, info:pmid/23275341#abs:4, info:pmid/16678022#abs:1, info:pmid/12393447#abs:5, info:pmid/20382588#abs:11, info:pmid/19715479#abs:3, info:pmid/10447260#abs:4, info:pmid/15240547#abs:4, info:pmid/22972504#abs:1, info:pmid/2505256#abs:1 <more data available...>	2	93		Oxidative Stress in Amyotrophic Lateral Sclerosis, Neighbors of oxidative stress, group B, Copy of 'group B' n
PRDX2 ---| oxidative stress	Lung {Organ urn:agi-ncimorgan:C1278908}, Ovary {Organ urn:agi-ncimorgan:CL384202}, Cerebral cortex {Organ urn:agi-ncimorgan:C0007776}, Bone Marrow {Organ urn:agi-ncimorgan:C0005953}, pharynx {Organ urn:agi-ncimorgan:C0031354}, Intestines {Organ urn:agi-ncimorgan:C0021853}, Cardiovascular system {Organ urn:agi-ncimorgan:C1269562}, Peritoneum {Organ urn:agi-ncimorgan:C0496954}, Brain {Organ urn:agi…	Regulation	These results suggest that PRDX2 may play a protective role in pancreatic ß-cells under oxidative stress., Peroxiredoxin II (Prx II) as one of antioxidant enzymes may play a protective role against the oxidative damage caused by Reactive oxygen species., Peroxiredoxin 2 , the third most abundant cytoplasmic protein in red blood cells , is involved in the defense against oxidative stress., Peroxir…	info:pmid/22709359#abs:11, info:pmid/16109412#abs:2, info:pmid/20488244#abs:1, info:pmid/21835911#abs:1, info:pmid/11396151#abs:1, info:pmid/19208552#abs:1, info:pmid/22960070#abs:7, info:pmid/8554508#abs:1, info:pmid/12586629#abs:10, info:pmid/22430214#abs:12 <more data available...>	2	56		Neighbors of oxidative stress, group B, Copy of 'group B' n
PARK7 ---| oxidative stress	Midbrain {Organ urn:agi-ncimorgan:C0025462}, Cerebral cortex {Organ urn:agi-ncimorgan:C0007776}, Brain {Organ urn:agi-ncimorgan:C1269537}, Endometrium {Organ urn:agi-ncimorgan:C1550633}, Testis {Organ urn:agi-ncimorgan:C1278981}, Substantia nigra {Organ urn:agi-ncimorgan:C0038590}, Lower Extremity {Organ urn:agi-ncimorgan:C0023216}	Regulation	DJ-1 plays an important role in the oxidative stress response., DJ-1 plays roles in transcriptional regulation and the anti-oxidative stress reaction., DJ-1 has been shown to play a role in anti-oxidative stress by eliminating reactive oxygen species ., Pretreatment with an antioxidant abolished these changes, implying that the upregulation of DJ-1 resulted from oxidative stress., DJ-1, a Parkins…	info:pmid/18712292#abs:4, info:pmid/21160133#abs:2, info:pmid/16298734#abs:2, info:pmid/18377993#abs:9, info:pmid/23593018#abs:1, info:pmid/22732634#abs:8, info:pmid/16115732#abs:2, info:pmid/17499497#abs:4, info:pmid/22683601#abs:14, info:pmid/17535435#abs:3 <more data available...>	2	100		Neighbors of oxidative stress, New Combined Pathway (3hits) sham vs 48h, New Combined Pathway (3hits) sham vs 1week, lane2 4, ad1mirna red, ptn 'ad1 red', group B, Copy of 'group B' n
NQO1 ---| DNA Damage	Liver {Organ urn:agi-ncimorgan:CL384198}, Colon {Organ urn:agi-ncimorgan:C1281569}	Regulation	Taken together, the results suggest that NQO1 plays an important role in attenuating endogenous oxidative DNA damage in vivo., Tanshinone IIA induces NQO1-dependent and ROS mediated DNA damage., Relationship between DT-diaphorase-mediated metabolism of a series of aziridinylbenzoquinones and DNA damage and cytotoxicity., Joseph et al. demonstrated that NQO1 protects against quinone-induced cytoto…	info:pmid/15386390#abs:11, info:pmid/22848731#cont:133, info:pmid/1406604#title:1, info:pmid/11943609#body:18, info:pmid/18703793#body:333, info:pmid/22687461#body:152, info:pmid/10825465#body:136, info:pmid/19628038#body:1, info:pmid/16920718#body:256, info:pmid/21512304#cont:280	2	10		Neighbors of DNA Damage, group B, Copy of 'group B' n
DDX39B ---> DNA replication		Regulation	In this report we demonstrate that knockdown of UAP56 blocks Bcr induced DNA synthesis in vascular smooth muscle cells ., This suggests that UAP56 regulates DNA synthesis, at least in part, via E2F transcriptional activation.	info:pmid/22446327#abs:4, info:pmid/23246467#body:55	2	2		Neighbors of DNA replication, group B, Copy of 'group B' n
CMPK1 ---> DNA replication		Regulation	Since de novo and salvage syntheses of pyrimidine converge at UMP/CMPK, down-regulation of UMP/CMPK was expected to have an impact on pyrimidine triphosphate pools and DNA synthesis, and thus also on cell growth.	info:pmid/19765547#body:120	2	1		Neighbors of DNA replication, group B, Copy of 'group B' n
NQO1 ---> response to DNA damage	Bone Marrow {Organ urn:agi-ncimorgan:C0005953}	Regulation	In addition, NAD(P)H:quinone oxidoreductase-1 (NQO1) deficiency resulted in increased benzene-induced genotoxicity, hematotoxicity, and DNA damage response in female mice whereas male NQO1-/-mice showed an increase in hematotoxicity only ., NQO1 deficiency results in increased benzene-induced genotoxicity, hematotoxicity and DNA damage response in female mice whereas male NQO1-/- mice showed an i…	info:pmid/15120971#body:216, info:pmid/15935812#body:65	2	2		Neighbors of response to DNA damage, group B, Copy of 'group B' n
RPA1 ---> DNA replication	Fingers {Organ urn:agi-ncimorgan:C0016129}	Regulation	RP-A is absolutely required for reconstitution of simian virus 40 DNA replication in vitro., Replication protein A (RP-A) is involved in DNA replication, repair and recombination., RP-A is essential for SV40 DNA replication and may also be important in genetic recombination., By immunodepleting RP-A from Xenopus extracts we have shown that RP-A is essential for replication of chromosomal DNA., Ho…	info:pmid/2833742#abs:7, info:pmid/11591822#abs:1, info:pmid/2050703#abs:2, info:pmid/8308077#abs:4, info:pmid/8663296#abs:9, info:pmid/1671046#abs:3, info:pmid/7969128#abs:3, info:pmid/7753855#abs:1, info:pmid/2573521#abs:3, info:pmid/8187764#abs:6 <more data available...>	2	29		Neighbors of DNA replication, group B, Copy of 'group B' n
PLIN3 ---| oxidative stress		Regulation	To understand the cellular mechanism by which TIP47 protects cells from oxidative stress we investigated the cell death in detail.	info:pmid/20556887#body:130	2	1		Neighbors of oxidative stress, group B, Copy of 'group B' n
ANXA1 --+> DNA replication		Regulation	This DNA synthesis was inhibited by anti-annexin A1 antibody., Ubiquitinated annexin A1 had higher affinity for damaged DNA, and promoted in vitro translesion DNA synthesis by Pol ß., This translesion DNA synthesis can be blocked by anti-annexin A1 antibody but not by anti-Ig antibody ., Mono-ubiquitination of annexin A1 in nuclei is enhanced by DNA damaging agents, and mono-ubiquitinated annexin…	info:pmid/21315755#abs:9, info:pmid/20359522#abs:6, info:pmid/24269256#body:22, info:pmid/20655937#body:149	2	4		Neighbors of DNA replication, group B, Copy of 'group B' n
ANXA1 ---> response to DNA damage		Regulation	These observations suggest but do not necessarily prove that ubiquitinated annexin A1 in nuclei may be involved in DNA damage response, while SUMOylated annexin A1 functions in proliferation-differentiation., Functional Validation—Pathway analysis of the Stable isotope labeling of amino acids in cell culture data showed that ANXA1 plays important roles in DNA damage response and related pathways.…	info:pmid/20359522#abs:8, info:pmid/22511458#cont:156, info:pmid/24269256#body:150, info:pmid/21315755#body:16	2	4		Neighbors of response to DNA damage, group B, Copy of 'group B' n
DNAJA1 --+> DNA replication		Regulation	Employing a cell-free replication assay, demonstrated that initiation of human papillomavirus-11 DNA replication was stimulated by the addition of purified human Hsp70, Hdj1 and Hdj2.	info:pmid/21729725#body:99	2	1		Neighbors of DNA replication, group B, clus 1 -B, Copy of 'group B' n
ANXA1 --+> DNA repair		Regulation	Nair et al. speculated that loss of Annexin A1 in MCF7 cells may have impaired DNA damage repair ., It is tempting to speculate that absence of ANXA1 in MCF7 cells may have inhibited or delayed DNA damage repair.	info:pmid/22475935#body:156, info:pmid/20163912#body:103, info:doi/10.1016/j.mrgentox.2012.03.004#body:156	2	3		Neighbors of DNA repair, group B, Copy of 'group B' n
PRDX2 ---| DNA Damage	Cerebral cortex {Organ urn:agi-ncimorgan:C0007776}, Hippocampus {Organ urn:agi-ncimorgan:C0019564}	Regulation	These results strongly demonstrate that Prx II plays an essential role in maintaining normal erythropoiesis by protecting DNA damage., peroxiredoxin 2 attenuated reactive oxygen species, DNA damage, nicotinamide adenine dinucleotide depletion, and cell death., Nuclearly targeted PrxII protects cancer cell death against DNA damage in a peroxidase-independent manner., Similarly, we demonstrated tha…	info:pmid/22749995#abs:7, info:pmid/23429506#abs:8, info:pmid/21148313#cont:166, info:pmid/19577336#body:216	2	4		Neighbors of DNA Damage, group B, Copy of 'group B' n
RPA1 ---> DNA repair	Axial skeleton {Organ urn:agi-ncimorgan:C0222645}	Regulation	Additionally, CpRPA1B could be up-regulated by UV exposure, indicating that this long-type RPA1 is probably involved in DNA repair., We hypothesized that regulation of RPA70-mediated DNA repair might be responsible for the inhibition of apoptosis in hypoxic tumours., This analysis provides the first in vivo evidence that RF-A function is critical not only for DNA replication but also for efficien…	info:pmid/18452165#abs:6, info:pmid/22288499#abs:2, info:pmid/7969128#abs:3, info:pmid/18469000#body:283, info:pmid/22661229#cont:62, info:pmid/15279788#body:168, info:pmid/22940690#cont:839, info:pmid/22948311#cont:230, info:pmid/21276479#body:150	2	9		Neighbors of DNA repair, group B, Copy of 'group B' n
SLC2A1 ---> oxidative stress	Liver {Organ urn:agi-ncimorgan:CL384198}, Retina {Organ urn:agi-ncimorgan:C1962966}, Heart {Organ urn:agi-ncimorgan:C1281570}	Regulation	These differential effects support the hypothesis that GLUT efficiently transports the dehydroascorbate into neurons, causing oxidative stress., Finally, reactive oxygen species production and evidence of oxidative stress were significantly enhanced in glucose transporter1-OE MFs; antioxidant treatment blunted the expression of inflammatory mediators such as PAI-1 (plasminogen activator inhibitor…	info:pmid/11259761#abs:11, info:pmid/24492615#abs:10, info:pmid/12526083#abs:7, info:pmid/16123445#body:129, info:pmid/20367223#cont:403, info:pmid/21320588#body:62, info:pmid/19939488#body:84, info:pmid/24080184#body:129, info:pmid/19490621#body:223	2	9		Neighbors of oxidative stress, lane2 4, group B, Copy of 'group B' n
ANXA1 ---| DNA Damage	Cervix Uteri {Organ urn:agi-ncimorgan:C1278987}	Regulation	Altogether our quantitative proteomics study on ANXA1 suggests that ANXA1 plays a protective role in DNA damage and modulates cell adhesion and motility, indicating its potential role in cancer initiation as well as progression in breast carcinoma., Subsequently, ?H2AX foci formation was used to analyze the extent of DNA damage induced by cisplatin after Annexin A1 knockdown., Hence the presence …	info:pmid/22511458#abs:12, info:pmid/22475935#body:116, info:pmid/20163912#body:17, info:pmid/24269256#body:156, info:doi/10.1016/j.mrgentox.2012.03.004#body:116	2	5		Neighbors of DNA Damage, group B, Copy of 'group B' n
ANXA5 ---> oxidative stress		Regulation	Finally, treatment of MCF7 cells with inactive Prdx6 plus pGST using a protein delivery reagent prevented the increase in cell permeability and annexin V binding with OH-mediated oxidative stress ( )., Fluorescent probes used in this study were ethidium bromide (Katayama Chemical Co., Osaka, Japan) to detect dead cells, 5-chloromethylfluorescein diacetate (CMF-DA, Molecular Probes Inc., Eugene, U…	info:pmid/15890616#body:99, info:pmid/21782563#body:11	2	2		Neighbors of oxidative stress, group B, Copy of 'group B' n
CBX3 ---> DNA replication		Regulation	Although the precise functional significance of these interactions remains to be determined, these data nonetheless suggest that heterochromatin protein 1 proteins might represent important targets for cellular regulators of transcription, DNA replication or repair., We further fortified the importance of the relationship between JMJD2A/JMJD-2, chromatin structure, and DNA synthesis by demonstrat…	info:pmid/9636146#body:181, info:pmid/21145482#body:156	2	2		Neighbors of DNA replication, group B, Copy of 'group B' n
CBX3 ---> response to DNA damage		Regulation	Recent reports demonstrate that Heterochromatin protein 1 may be involved in the DNA damage response., Notably, all three subtypes of heterochromatin protein 1 seemed to be almost equally important for these DNA damage response functions., This response to DNA damage requires the chromo shadow domain of Heterochromatin protein 1 and is independent of H3K9 trimethylation and proteins that detect u…	info:pmid/19479850#abs:3, info:pmid/23589625#abs:8, info:pmid/19451271#abs:3, info:pmid/21326362#cont:249, info:pmid/21175410#cont:149, info:pmid/23269287#body:28, info:pmid/19836960#body:114, info:pmid/23699411#cont:399	2	8		Neighbors of response to DNA damage, group B, Copy of 'group B' n
RPA1 ---> response to DNA damage		Regulation	Thus, the N-terminus of RPA1 and phosphorylation of RPA2 regulate RPA-MRN interactions and are important in the response to DNA damage., As mentioned above, DNA-binding domain-F of yeast RPA1 appears to have a substantial role in the DNA damage response., For example, the RPA1-RPA3 family of replication proteins is also involved in the DNA damage response , whereas the RFC1-RFC4 and POLE2 DNA dam…	info:pmid/19586055#abs:11, info:pmid/18469000#body:388, info:pmid/15362224#body:80, info:pmid/22661230#cont:298, info:pmid/24332808#body:38	2	5		Neighbors of response to DNA damage, group B, Copy of 'group B' n
SUN2 ---> response to DNA damage		Regulation	Here we report that the inner nuclear envelope proteins SUN1 and SUN2 may play a redundant role in DNA damage response., Thus, either Sun1 or Sun2 is required for the DNA damage response in normal cells., Although such mechanisms have not been reported for mammalian systems, a recent study shows that loss of SUN1 and SUN2 proteins may lead to changes in the DNA damage response and perhaps increas…	info:pmid/22863315#abs:4, info:pmid/22974992#body:32, info:pmid/23022358#body:199	2	3		Neighbors of response to DNA damage, group B, Copy of 'group B' n
PKM ---> oxidative stress	Skin {Organ urn:agi-ncimorgan:C0684084}	Regulation	The thiol redox states of six cysteine residues in the isoform M2 of pyruvate kinase isozymes M1/M2 (PKM2) change under gossypol-induced oxidative stress., In addition, he showed that inhibition of PKM2 might promote cancer cell survival and tumor growth under oxidative stress ., Expression of a nonoxidizable PKM2 mutant reduced flux through the phosphate pathway, increased oxidative stress, and …	info:pmid/23532321#cont:263, info:pmid/24103450#cont:72, info:pmid/22330683#cont:85, info:pmid/22824010#body:149, info:pmid/22579674#body:78	2	5		Neighbors of oxidative stress, (3hits) by time mito, grp 1-3, clust 2-1, group B, Copy of 'group B' n
YWHAZ ---> DNA replication	Breast {Organ urn:agi-ncimorgan:C0006141}	Regulation	The 14-3-3zeta protein has been identified as an origin of DNA-replication-binding protein and involved in DNA replication., Interestingly, the nuclear/cytoplasmic expression of 14-3-3? protein has also been proposed to be involved in cell cycle regulation and DNA replication during embryonic development in Drosophila, C. elegans and Xenopus laevis [20]., Interestingly, the nuclear/cytoplasmic ex…	info:pmid/22193627#cont:121, info:pmid/20112043#cont:220, info:pmid/17764575#body:183, info:doi/10.1016/j.jprot.2011.06.009#body:226	2	4		Neighbors of DNA replication, group B, clus 1 -B, Copy of 'group B' n
MTHFD1 ---> DNA replication		Regulation	C1-THF synthase is involved in DNA synthesis as it provides 10-formyl-THF and 5,10-Methylene-THF for the de novo synthesis of nucleotides and is considered a structural component in a multi-enzymatic purine synthesizing complex ., Specifically, these genes include methylenetetrahydrofolate reductase (MTHFR) whose product regulates intracellular folate pool; methionine synthase (MTR) whose enzyme …	info:pmid/21513824#body:134, info:pmid/23296054#body:5	2	2		Neighbors of DNA replication, group B, Copy of 'group B' n
ANXA5 ---| response to DNA damage		Regulation	Collectively, these observations suggest that unscheduled loss of annexin A5 triggers and accelerates cellular senescence by activation of the p38MAPK senescence pathway and an increased DNA damage response.	info:pmid/22728018#body:188	2	1		Neighbors of response to DNA damage, group B, Copy of 'group B' n
FASN ---> DNA repair	Liver {Organ urn:agi-ncimorgan:CL384198}	Regulation	Treatment with APAP resulted in downregulation of fatty acid synthase ( Fasn) involved in lipid metabolism, disabled homolog 2 involved in cellular differentiation, serine (or cysteine) peptidase inhibitor, clade A, member 6 ( Serpina6) involved in cellular trasnsport and alpha thalassemia/mental retardation syndrome X-linked homolog ( Atrx) involved in transcription regulation and DNA repair.	info:pmid/21783904#body:78	2	1		Neighbors of DNA repair, group B, Copy of 'group B' n
PRDX2 --+> DNA repair	Ovarian Follicle {Organ urn:agi-ncimorgan:C1283799}	Regulation	Mechanistically, the knockdown of Prx II expression impaired the DNA repair process by reducing the activation of the JNK/c-Jun pathway., PRDX2 positively regulates JNK-dependent DNA repair.41, Recent studies have suggested that Prdx2 may restrain DNA damage-induced death in cancer cells by positively regulating JNK-dependent DNA repair and inhibiting granulosa cell apoptosis during follicle atre…	info:pmid/21148313#abs:7, info:pmid/22430214#cont:541, info:pmid/24125860#body:152	2	3		Neighbors of DNA repair, group B, Copy of 'group B' n
SUN2 ---> DNA repair		Regulation	These results suggested that SUN1 and SUN2 have roles in maintaining genomic stability, possibly by affecting DDR and/or DNA repair.	info:pmid/22863315#body:14	2	1		Neighbors of DNA repair, group B, Copy of 'group B' n
CBX3 ---> DNA repair		Regulation	These findings raise the possibility that Heterochromatin protein 1 facilitates DNA repair by reorganizing chromatin, which may involve interactions between phosphorylated Heterochromatin protein 1 and other DNA damage response proteins., heterochromatin protein 1 paralogs modulate resection-dependent double-strand break repair., 2009), suggests that heterochromatin protein 1 is required for the …	info:pmid/19805510#abs:8, info:pmid/23287531#cont:69, info:pmid/21326362#cont:285, info:pmid/24680878#body:118	2	4		Neighbors of DNA repair, New Combined Pathway Hippo-contra 3_hit_48h vs Sham down, grp 3-2, group B, Copy of 'group B' n
FASN --+> oxidative stress	Liver {Organ urn:agi-ncimorgan:CL384198}	Regulation	However, the increased expression of fatty acid synthase may increase oxidative stress, and tumor necrosis factor ligand superfamily member 10 may promote apoptosis., However, the overexpression of fatty acid synthase may increase oxidative stress and the TNF ligand superfamily member 10 may enhance apoptotic pathways .	info:pmid/20440768#abs:9, info:doi/10.1016/j.trre.2014.01.002#body:183	2	2		Neighbors of oxidative stress, New Combined Pathway (3hits) sham vs 48h, group B, Copy of 'group B' n
NPLOC4 ---> DNA replication		Regulation	Depletion of CDC-48UFD-1/NPL-4 results in replication stress sensitivity and DNA replication defects. (A) Developmental defects of cdc-48(RNA interference), ufd-1(RNA interference), and npl-4(RNA interference) embryos exposed to (5 mM) hydroxyurea . (B) differential interference contrast and fluorescence images of cdc-48(RNA interference), ufd-1(RNA interference), npl-4(RNA interference), ufd-1/c…	info:pmid/18728180#body:133	2	1		Neighbors of DNA replication, group B, Copy of 'group B' n
FASN ---> DNA replication		Regulation	Pharmacological inhibitors of mammalian fatty acid synthase suppress DNA replication and induce apoptosis in tumor cell lines., Pizer et al20 found that in human colon cancer cell lines fatty acid synthase inhibition resulted in blockage of DNA replication and S-phase progression., Moreover, TOP2A signaling appears to specifically regulate fatty acid synthase promoter e) while fatty acid synthase…	info:pmid/9788612#title:1, info:pmid/15920554#body:103, info:embase/2010690523#cont:131	2	3		Neighbors of DNA replication, group B, Copy of 'group B' n
RPA1 ---> DNA Damage		Regulation	RPA1 deficiency causes DNA damage and activates an ATM-dependent G2/M checkpoint., Along with other factors, ssDNA-RPA-1 complexes contribute to the recruitment and activation of ATR at sites of DNA damage., It is a conserved eukaryotic heterotrimeric complex, consisting of RPA1 (RPA70 in mammals), RPA2 (RPA32), and RPA3 (RPA14), that prevents single-stranded DNA from damage, secondary structure …	info:pmid/15197179#body:152, info:pmid/20978077#cont:306, info:pmid/20957187#cont:110	2	3		Neighbors of DNA Damage, group B, Copy of 'group B' n
NQO1 ---| DNA replication		Regulation	Inhibition of NQO1 using siRNA or dicoumarol abrogated the ß-lapachone-induced inhibition of cell proliferation and DNA synthesis (Figure 6A).	info:pmid/19229058#body:184	2	1		Neighbors of DNA replication, group B, Copy of 'group B' n
HYOU1 ---| oxidative stress	Liver {Organ urn:agi-ncimorgan:CL384198}	Regulation	ORP150 decreased oxidative stress in Akita mice., Furthermore, upregulation of ORP150 expression alleviated oxidative stress and augmented insulin signaling in the skeletal muscle and liver of Akita mice, as well as in a cell line model of rat skeletal myoblasts.	info:pmid/15734840#body:176, info:pmid/23363441#cont:138	2	2		Neighbors of oxidative stress, New Combined Pathway (1hit) sham vs 48h, New Combined Pathway (3hits) sham vs 48h, lane2 4, group B, Copy of 'group B' n
GPI ---> oxidative stress		Regulation	This is also supported by the observation that Phosphoglucose isomerase/autocrine motility factor inhibitor induces senescence in tumor cells under oxidative stress conditions.	info:pmid/17925402#body:205	2	1		Neighbors of oxidative stress, group B, 588, Copy of 'group B' n
CBX3 ---> DNA Damage		Regulation	We then evaluated the recruitment of the upstream resection protein CtIP to sites of DNA damage induced by laser micro-irradiation after heterochromatin protein 1 depletion, and found that accumulation of CtIP occurred without substantial alteration (Fig. 2E)., Depletion of all three Heterochromatin protein 1 variants by siRNA was shown to alleviate the requirement for ATM in heterochromatic doub…	info:pmid/23287531#cont:67, info:pmid/19451270#body:59	2	2		Neighbors of DNA Damage, New Combined Pathway Hippo-contra 3_hit_48h vs Sham down, group B, Copy of 'group B' n
ENO1 --+> oxidative stress		Regulation	Preferential translation of a-enolase and its post-translational modification may play a critical role in the adaptation of MCF-7 cells to low oxygen and increased oxidative stress, particularly under low glucose concentrations (Table 1).	info:pmid/20412594#body:319	2	1		Neighbors of oxidative stress, New Combined Pathway (3hits) sham vs 48h, New Combined Pathway (3hits) sham vs 1week, group B, Copy of 'group B' n
FASN ---| DNA Damage	Colon {Organ urn:agi-ncimorgan:C1281569}	Regulation	Apoptotic DNA damage induced by FASN inhibitors was accompanied by enhanced lipid peroxidation., DNA fragmentation analysis suggests that FASN inhibitors induced apoptotic DNA damage in retinoblastoma cells., To evaluate potential links between insulin and FASN leading to DNA damage, C2(BBe)1 colon epithelial cells, treated with insulin and/or the carcinogen N-nitroso-N-methylurea , were evaluate…	info:pmid/23816424#abs:10, info:pmid/22151915#abs:13, info:pmid/18239060#abs:5, info:pmid/23319743#cont:309	2	4		Neighbors of DNA Damage, group B, Copy of 'group B' n
NUMA1 ---> response to DNA damage	Mammary Gland {Organ urn:agi-ncimorgan:C0929301}	Regulation	Thus, NuMA might act as a mediator of the DNA damage response controlled by basal polarity.	info:pmid/22331358#cont:314	2	1		Neighbors of response to DNA damage, New Combined Pathway Hippo-contra 3_hit_1w vs Sham/Hippo-contra 3_hit_1w vs Sham down, group B, Copy of 'group B' n
CBX3 ---> oxidative stress		Regulation	It remained unclear whether the intranuclear redox-sensing mechanism through the oxidative modification of heterochromatin protein 1? plays a role in the cellular response to extrinsic oxidative stress.	info:pmid/20675861#cont:329	2	1		Neighbors of oxidative stress, group B, Copy of 'group B' n
PRDX2 ---> response to DNA damage		Regulation	The mechanism of how PrxII positively regulates JNK activation in DNA damage response remains questionable.	info:pmid/21148313#cont:350	2	1		Neighbors of response to DNA damage, group B, Copy of 'group B' n
GDI1 ---| oxidative stress		Regulation	Therefore, an upregulation of Rab GDIa may lead to the reduction of signal transduction among cellular organelles and the survival of endothelial progenitor cells following oxidative damage.	info:pmid/23778534#cont:239	2	1		Neighbors of oxidative stress, group B, Copy of 'group B' n
SUN2 --+> DNA Damage	Breast {Organ urn:agi-ncimorgan:C0006141}	Regulation	In mouse, loss of SUN2 increases the sensitivity to DNA damage .	info:pmid/23668334#cont:389	2	1		Neighbors of DNA Damage, group B, Copy of 'group B' n
TPI1 --+> oxidative stress		Regulation	Triosephosphate isomerase inhibition by phosphoenol-pyruvate was required to prevent oxidative stress and oxidative damage in respiring yeast cells (130).	info:pmid/23747875#cont:502	2	1		Neighbors of oxidative stress, (3hits) by time mito, New Combined Pathway Hippo-contra 3_hit_48h vs Sham up, group B, Copy of 'group B' n
PARK7 --+> DNA Damage	Heart {Organ urn:agi-ncimorgan:C1281570}	Regulation	These data suggest that DJ-1 loss increases the sensitivity of CMs to oxidative DNA damage.	info:pmid/23530187#cont:106	2	1		Neighbors of DNA Damage, group B, Copy of 'group B' n
NQO1 ---> DNA repair		Regulation	There was a good agreement on the influence of NQO1*2 polymorphism and those of the enzymes involved in DNA repair with the increased risk of therapy-related leukemia/myelodysplastic syndrome.	info:pmid/17023046#abs:4	2	1		Neighbors of DNA repair, group B, Copy of 'group B' n
NUMA1 --+> DNA Damage		Regulation	Acute and partial ablation of NuMA attenuates the induction of the proarrested p21 gene following DNA damage, subsequently causing impaired cell cycle arrest.	info:pmid/23589328#abs:5	2	1		Neighbors of DNA Damage, group B, Copy of 'group B' n
DEK ---> response to DNA damage		Regulation	The human DEK oncogene regulates DNA damage response signaling and repair.	info:pmid/21653549#title:1	2	1		Neighbors of response to DNA damage, group B, Copy of 'group B' n
ANXA1 ---> oxidative stress		Regulation	Identification results showed that 18 differentially expressed protein spots represented 14 different proteins known to be involved in aging- or aging disease-related pathways, i.e., annexin I, calgranulin B, transaldolase, isocitrate dehydrogenase, and an unnamed protein product were involved in oxidative stress and cell defense, phosphoglycerate mutase I, aldose reductase, carbonic anhydrase I …	info:pmid/19546514#abs:6	2	1		Neighbors of oxidative stress, group B, Copy of 'group B' n
PKM ---> DNA replication		Regulation	Modulation of PKM2 catalytic activity also regulates the synthesis of DNA and lipids that are required for cell proliferation., Modulation of PKM2 catalytic activity also regulates the synthesis of DNA and lipids that are required for cell proliferation, and of NADPH that is required for redox homeostasis.	info:pmid/23212076#abs:4, info:pmid/22824010#abs:3	2	2		Neighbors of DNA replication, group B, Copy of 'group B' n

## Sheet: Fig 8B Protein List 
Name	Type	Description	Connectivity	Organism	Swiss-Prot Accession	Alias	Found In Pathways	GO Cellular Component	GO Biological Process	GO Molecular Function
CLIC1	Protein	chloride intracellular channel 1	86	Homo sapiens, Mus musculus, Rattus norvegicus	O00299, Q5SRT3, Q542F1, Q9Z1Q5, Q6MG61, Q15089, Q502X1	G6, NCC27, DADB-110M10.1, chloride intracellular channel protein 1, hRNCC, p64CLCP, RNCC protein, chloride channel ABP, nuclear chloride ion channel 27, nuclear chloride ion channel protein <more data available...>	Neighbors of cell proliferation, Neighbors of Neoplasms, Neighbors of cell migration, Neighbors of Neoplasm Metastasis, Neighbors of apoptosis, Neighbors of cell motility, Neighbors of cell adhesion, Neighbors of cell differentiation, Neighbors of vascularization, Neighbors of cell cycle <more data available...>	membrane, integral component of membrane, chloride channel complex, nuclear membrane, nuclear envelope, plasma membrane, cytoplasm, perinuclear region of cytoplasm, mitochondrion, nucleus <more data available...>	positive regulation of osteoblast differentiation, signal transduction, regulation of ion transmembrane transport, chloride transmembrane transport, ion transport, chloride transport, transport, regulation of mitochondrial membrane potential	voltage-gated ion channel activity, chloride channel activity, voltage-gated chloride channel activity
SLC2A1	Protein	solute carrier family 2 (facilitated glucose transporter), member 1	1127	Homo sapiens, Mus musculus, Rattus norvegicus	P11166, Q59GX2, P17809, P11167, Q61608, Q6GTI3, A8K9S6, B2R620, D3DPX0, O75535 <more data available...>	PED, DYT9, GLUT, DYT17, DYT18, EIG12, GLUT1, HTLVR, GLUT1DS, solute carrier family 2, facilitated glucose transporter member 1 <more data available...>	Proliferative Diabetic Retinopathy, Insulin Influence on Glycogenesis, Obesity Induced Insulin Resistance in Myocytes, Insulin Resistance in Hepatocytes, Insulin Influence on Lipogenesis, Proteins Involved in Pathogenesis of Diabetes Mellitus Type 2, Peripheral Tissue Microangiopathy in Insulin Resistance, Proteins Involved in Pathogenesis of Congenital Hypothyroidism, Common Non-genomic Effects …	membrane, integral component of membrane, caveola, basolateral plasma membrane, cortical actin cytoskeleton, midbody, intracellular, plasma membrane, cytoplasm, melanosome <more data available...>	small molecule metabolic process, L-ascorbic acid metabolic process, energy reserve metabolic process, vitamin metabolic process, water-soluble vitamin metabolic process, transmembrane transport, cellular response to glucose starvation, regulation of insulin secretion, hexose transmembrane transport, xenobiotic transport <more data available...>	transmembrane transporter activity, sugar:hydrogen symporter activity, glucose transmembrane transporter activity, D-glucose transmembrane transporter activity, substrate-specific transmembrane transporter activity, dehydroascorbic acid transporter activity, xenobiotic transporter activity, transporter activity, protein self-association, kinase binding
ENO1	Protein	enolase 1, (alpha)	336	Homo sapiens, Mus musculus, Rattus norvegicus	E2DRY6, P06733, P17182, Q5FW97, P04764, Q5BJ93, B2RD59, P22712, Q16704, Q4TUS4 <more data available...>	NNE, PPH, MPB1, ENO1L1, alpha-enolase, enolase-alpha, tau-crystallin, non-neural enolase, alpha enolase like 1, phosphopyruvate hydratase <more data available...>	Apoptosis in Hashimoto's Thyroiditis, Glycolysis, Hashimoto's Thyroiditis Overview, Neighbors of cell migration, Neighbors of cell proliferation, Neighbors of Neoplasm Metastasis, Neighbors of apoptosis, Neighbors of cell adhesion, Neighbors of cell differentiation, Neighbors of Cancer <more data available...>	extrinsic component of plasma membrane, synaptic membrane, M band, phosphopyruvate hydratase complex, plasma membrane, cytoplasm, cytosol, nucleus, neuron projection, extracellular vesicular exosome	small molecule metabolic process, gluconeogenesis, glycolytic process, glucose metabolic process, in utero embryonic development, negative regulation of cell growth, cellular response to acid, response to virus, negative regulation of transcription, DNA-templated, negative regulation of transcription from RNA polymerase II promoter <more data available...>	transcription corepressor activity, sequence-specific DNA binding transcription factor activity, phosphopyruvate hydratase activity, protein homodimerization activity, protein heterodimerization activity, RNA binding, DNA binding, magnesium ion binding
AHCY	Protein	adenosylhomocysteinase	136	Homo sapiens, Mus musculus, Rattus norvegicus	P23526, P50247, Q3TF14, Q5M9P0, P10760, Q91WF1, A8K307, B3KUN3, E1P5P2, F5H737 <more data available...>	SAHH, adoHcyase, adenosylhomocysteinase, S-adenosylhomocysteine hydrolase, S-adenosyl-L-homocysteine hydrolase, CuBP, AA987153, AL024110, RP23-192A6.3, liver copper-binding protein <more data available...>	Neighbors of cell proliferation, Neighbors of apoptosis, Neighbors of cell differentiation, Neighbors of Cancer, Neighbors of Neoplasms, Neighbors of Infection, Neighbors of chemotaxis, Neighbors of cell death, Neighbors of embryonal development, Neighbors of Carcinoma, Hepatocellular <more data available...>	cytoplasm, cytosol, melanosome, nucleus, neuron projection	chronic inflammatory response to antigenic stimulus, small molecule metabolic process, homocysteine biosynthetic process, S-adenosylhomocysteine catabolic process, one-carbon metabolic process, sulfur amino acid metabolic process, response to nutrient, xenobiotic metabolic process, response to hypoxia, circadian sleep-wake cycle <more data available...>	adenosylhomocysteinase activity, protein self-association, NAD binding, adenyl nucleotide binding, copper ion binding
NQO1	Protein	NAD(P)H dehydrogenase, quinone 1	668	Homo sapiens, Mus musculus, Rattus norvegicus	P15559, B4DLR8, Q542Y0, Q64669, P05982, Q63478, B2R5Y9, B4DNM7, B7ZAD1, Q86UK1	DTD, QR1, DHQU, DIA4, NMOR1, NMORI, NAD(P)H dehydrogenase [quinone] 1, azoreductase, diaphorase-4, DT-diaphorase <more data available...>	Neurotoxin-Induced Parkinson's Disease, Oxidative Stress in Amyotrophic Lateral Sclerosis, Neighbors of glucose import, Neighbors of aging, Neighbors of Respiratory chain, Neighbors of Metabolic Diseases, Neighbors of ROS generation, Neighbors of Kidney Diseases, Neighbors of lipid metabolism, Neighbors of Neurodegenerative Diseases <more data available...>	cytoplasm, cytosol, neuronal cell body	small molecule metabolic process, oxidation-reduction process, regulation of cellular amino acid metabolic process, aging, synaptic transmission, cholinergic, positive regulation of neuron apoptotic process, response to toxic substance, response to nutrient, response to estradiol, response to ethanol <more data available...>	oxidoreductase activity, NAD(P)H dehydrogenase (quinone) activity, cytochrome-b5 reductase activity, acting on NAD(P)H, superoxide dismutase activity
FASN	Protein	fatty acid synthase	762	Homo sapiens, Mus musculus	P49327, P19096, Q13479, Q16702, Q4LE83, Q6P4U5, Q6SS02, Q969R1, Q96C68, Q96IT0 <more data available...>	FAS, OA-519, SDR27X1, fatty acid synthase, short chain dehydrogenase/reductase family 27X, member 1, A630082H08Rik, RP23-99M13.6, malonyl transferase, RIKEN cDNA A630082H08 gene, Fatty acid synthase, catalytic subunit <more data available...>	Fatty Acid Synthase Signaling in Prostate Cancer, Proteins Involved in Pathogenesis of Diffuse Large-B-cell Lymphoma, Thyroid Hormones in Adipose Tissue Metabolism, Neighbors of cell proliferation, Neighbors of Neoplasm Metastasis, Neighbors of apoptosis, Neighbors of cell adhesion, Neighbors of cell differentiation, Neighbors of Cancer, Neighbors of Neoplasms <more data available...>	plasma membrane, cytoplasm, Golgi apparatus, cytosol, mitochondrion, glycogen granule, melanosome	metabolic process, lipid metabolic process, small molecule metabolic process, oxidation-reduction process, fatty acid biosynthetic process, triglyceride biosynthetic process, energy reserve metabolic process, cellular lipid metabolic process, fatty acid metabolic process, vitamin metabolic process <more data available...>	oxidoreductase activity, enoyl-, 3-oxoacyl-, catalytic activity, hydrolase activity, lyase activity, transferase activity, transferase activity, transferring acyl groups, transferase activity, transferring acyl groups other than amino-acyl groups, fatty acid synthase activity <more data available...>
GPI	Protein	glucose-6-phosphate isomerase	333	Homo sapiens, Mus musculus, Rattus norvegicus	P06744, P06745, Q6P6V0, B4DG39, Q9BRD3, Q9BSK5, Q9UHE6, O89062, Q3TEE7, Q3TW50 <more data available...>	AMF, NLK, PGI, PHI, GNPI, SA36, SA-36, glucose-6-phosphate isomerase, neuroleukin, oxoisomerase <more data available...>	Proliferative Diabetic Retinopathy, Glycolysis, Role of Hexosamine Pathway in Diabetic Microangiopathy, Peripheral Tissue Microangiopathy in Insulin Resistance, Neighbors of cell proliferation, Neighbors of Neoplasms, Neighbors of cell migration, Neighbors of Neoplasm Metastasis, Neighbors of apoptosis, Neighbors of cell growth <more data available...>	extracellular region, ciliary membrane, nucleolus, plasma membrane, cytoplasm, cytosol, nucleus, neuron projection, extracellular space	erythrocyte homeostasis, humoral immune response, small molecule metabolic process, gluconeogenesis, methylglyoxal biosynthetic process, aldehyde catabolic process, glycolytic process, glucose metabolic process, hemostasis, learning or memory <more data available...>	isomerase activity, intramolecular transferase activity, glucose-6-phosphate isomerase activity, growth factor activity, cytokine activity, monosaccharide binding
TPI1	Protein	triosephosphate isomerase 1	178	Homo sapiens, Mus musculus	P60174, Q53HE2, P17751, Q3TJH2, Q3UC04, Q3UKG9, Q64513, Q9CVF9, Q9CWE7, B7Z5D8 <more data available...>	TIM, TPI, TPID, HEL-S-49, triosephosphate isomerase, triose-phosphate isomerase, epididymis secretory protein Li 49, Tpi-1, AI255506, Tpi1 <more data available...>	Glycolysis, Neighbors of cell proliferation, Neighbors of apoptosis, Neighbors of Neoplasms, Neighbors of cell growth, Neighbors of Infection, Neighbors of cell survival, Neighbors of cytoskeleton organization and biogenesis, Neighbors of Death, Neighbors of embryonal development <more data available...>	cytosol	metabolic process, small molecule metabolic process, gluconeogenesis, glycolytic process, pentose-phosphate shunt, glucose metabolic process, glyceraldehyde-3-phosphate metabolic process, multicellular organismal development, embryo development, carbohydrate metabolic process	catalytic activity, isomerase activity, triose-phosphate isomerase activity
PKM	Protein	pyruvate kinase, muscle	346	Homo sapiens, Mus musculus, Rattus norvegicus	P14618, B4DNK4, P52480, P11980, Q3TBV8, Q3TBW5, Q3TC59, Q3U1X3, Q3U5P6, Q4VC20 <more data available...>	PK3, TCB, OIP3, PKM2, CTHBP, THBP1, HEL-S-30, pyruvate kinase PKM, p58, OIP-3 <more data available...>	Glycolysis, Common Non-genomic Effects of Thyroid Hormones, Neighbors of cell migration, Neighbors of cell proliferation, Neighbors of apoptosis, Neighbors of cell differentiation, Neighbors of Cancer, Neighbors of Neoplasms, Neighbors of vascularization, Neighbors of cell growth <more data available...>	plasma membrane, cytoplasm, cytosol, mitochondrion, nucleus, cilium, extracellular vesicular exosome	metabolic process, small molecule metabolic process, pyruvate biosynthetic process, ATP biosynthetic process, glycolytic process, glucose metabolic process, liver development, organ regeneration, skeletal muscle tissue regeneration, programmed cell death <more data available...>	catalytic activity, transferase activity, kinase activity, pyruvate kinase activity, nucleotide binding, ATP binding, ADP binding, metal ion binding, magnesium ion binding, potassium ion binding
CMPK1	Protein	cytidine monophosphate (UMP-CMP) kinase 1, cytosolic	31	Homo sapiens, Mus musculus, Rattus norvegicus	P30085, B2R6S5, Q9DBP5, Q4KM73, B4DPU7, E9PGI8, Q53GB7, Q5SVZ0, Q96C07, Q9UBQ8 <more data available...>	CK, CMK, UMK, CMPK, UMPK, UMP-CMPK, RP11-511I2.1, UMP-CMP kinase, dCMP kinase, UMP/CMP kinase <more data available...>	Neighbors of glycolysis, Neighbors of cell death, Neighbors of DNA replication, Neighbors of Neoplasms, Neighbors of cell growth, Neighbors of autophagy, New Pathway, cluster 2 (1week) 1hit vs 3hits, cluster 2 (48h) 1hit vs 3 hits, lane 1 <more data available...>	cytoplasm, cytosol, nucleus	ovulation cycle process, small molecule metabolic process, nucleoside triphosphate biosynthetic process, pyrimidine nucleotide biosynthetic process, nucleoside diphosphate phosphorylation, pyrimidine ribonucleotide biosynthetic process, UDP biosynthetic process, UMP biosynthetic process, CDP biosynthetic process, dUDP biosynthetic process <more data available...>	uridine kinase activity, nucleoside diphosphate kinase activity, nucleotide kinase activity, cytidylate kinase activity, UMP kinase activity, transferase activity, phosphotransferase activity, phosphate group as acceptor, kinase activity, nucleobase-containing compound kinase activity, nucleotide binding <more data available...>
SLC25A6	Protein	solute carrier family 25 (mitochondrial carrier; adenine nucleotide translocator), member 6	52	Homo sapiens, Rattus norvegicus	P12236, Q6I9V5, Q96C49	2, 3, ANT, AAC3, ANT3, ANT 2, ANT 3, ANT3Y, RP11-261P4.6, ADP/ATP translocase 3 <more data available...>	Neighbors of Death, Neighbors of ROS generation, Neighbors of cell death, Neighbors of cell differentiation, Neighbors of cell survival, 24 28, Neighbors of apoptosis, Neighbors of cell growth, Neighbors of mitochondrial damage, group A <more data available...>	integral component of membrane, mitochondrial inner membrane presequence translocase complex, mitochondrial inner membrane	active induction of host immune response by virus, small molecule metabolic process, energy reserve metabolic process, regulation of insulin secretion, apoptotic process, protein targeting to mitochondrion, cellular protein metabolic process, viral process, modulation by virus of host morphology or physiology, viral life cycle	ATP:ADP antiporter activity
PHGDH	Protein	phosphoglycerate dehydrogenase	83	Homo sapiens, Mus musculus, Rattus norvegicus	O43175, Q61753, O08651, Q3TEE5, Q75SV9, Q8C603, Q546Q9, B2RD08, Q5SZU3, Q9BQ01	PDG, PGD, PGAD, PGDH, SERA, 3PGDH, 3-PGDH, RP4-683H9.1, D-3-phosphoglycerate dehydrogenase, 3-phosphoglycerate dehydrogenase <more data available...>	Neighbors of cell proliferation, Neighbors of Neoplasms, Neighbors of cell growth, Neighbors of Cancer, Neighbors of cell survival, Neighbors of anchorage independent growth, Neighbors of Melanoma, Neighbors of oncogenesis, Neighbors of Tricarboxylic acid cycle, Neighbors of glycolysis <more data available...>	cytosol	metabolic process, small molecule metabolic process, oxidation-reduction process, cellular amino acid biosynthetic process, serine family amino acid biosynthetic process, L-serine biosynthetic process, gamma-aminobutyric acid metabolic process, glutamine metabolic process, threonine metabolic process, L-serine metabolic process <more data available...>	oxidoreductase activity, oxidoreductase activity, acting on the CH-OH group of donors, NAD or NADP as acceptor, phosphoglycerate dehydrogenase activity, electron carrier activity, cofactor binding, NAD binding
CBX3	Protein	chromobox homolog 3	352	Homo sapiens, Rattus norvegicus	A4D177, Q13185, B8ZZ43, Q96CD7, Q99409, Q9BVS3, Q9P0Z6	HECH, HP1-GAMMA, HP1Hs-gamma, chromobox protein homolog 3, HP1 gamma homolog, modifier 2 protein, heterochromatin-like protein 1, heterochromatin protein HP1 gamma, heterochromatin protein 1 homolog gamma, chromobox homolog 3 (HP1 gamma homolog, Drosophila) <more data available...>	TRRAP/TIP60 Chromatin Remodeling, Neighbors of cell migration, Neighbors of cell proliferation, Neighbors of Neoplasm Metastasis, Neighbors of apoptosis, Neighbors of cell differentiation, Neighbors of Cancer, Neighbors of Neoplasms, Neighbors of cell growth, Neighbors of cell survival <more data available...>	nuclear inner membrane, nuclear envelope, nuclear heterochromatin, nuclear euchromatin, nuclear centromeric heterochromatin, chromatin, condensed chromosome, centromeric region, spindle, nucleus	negative regulation of transcription, DNA-templated, transcription, DNA-templated, chromatin remodeling	protein domain specific binding, enzyme binding, histone methyltransferase binding
TUBB6	Protein	tubulin, beta 6 class V	12	Homo sapiens, Mus musculus, Rattus norvegicus	Q9BUF5, B4E386, Q3UMM1, Q922F4, Q4QQV0, B3KM76, Q9HA42	TUBB-5, HsT1601, tubulin beta-6 chain, class V beta-tubulin, tubulin beta MGC4083, tubulin beta class V, BB220206, 2310057H16Rik, RGD1305887, tubulin, beta 6 class V <more data available...>	Neighbors of microtubule cytoskeleton organization, Neighbors of cell death, Neighbors of cell division, Neighbors of microtubule cytoskeleton assembly, Neighbors of effector caspase, cluster 1 (48h) 1hitvs 3hits, kaz up, kaz all, kazem all new v 2, New PathwayHippo-contra 3_hit_48h vs Sham up <more data available...>	microtubule, protein complex, plasma membrane, cytoplasm, cytoskeleton, microtubule cytoskeleton	GTP catabolic process, microtubule-based process, cellular protein metabolic process, protein folding, 'de novo' posttranslational protein folding, protein polymerization	GTPase activity, nucleotide binding, GTP binding, structural constituent of cytoskeleton
NUMA1	Protein	nuclear mitotic apparatus protein 1	234	Homo sapiens, Mus musculus, Rattus norvegicus	Q14980, Q3SYK8, Q4LE64, E9Q7G0, Q80Y35, H0YH75, Q14981	NUMA, nuclear mitotic apparatus protein 1, SP-H antigen, structural nuclear protein, centrophilin stabilizes mitotic spindle in mitotic cells, AA764025, AL022610, AU014979, 6720401E04Rik, EST AA764025 <more data available...>	Centriole Duplication and Separation, Spindle Assembly, Cell Death Mediated by Cytotoxic Cells, Neighbors of apoptosis, Neighbors of microtubule cytoskeleton organization, Neighbors of Neoplasms, Neighbors of cell growth, Neighbors of morphogenesis, Neighbors of cell cycle, Neighbors of embryonal development <more data available...>	cell, Golgi membrane, nucleoplasm, nuclear matrix, nucleolus, spindle pole, spindle, spindle microtubule, apical part of cell, cytoplasm <more data available...>	meiotic cell cycle, lung epithelial cell differentiation, mitosis, establishment of mitotic spindle orientation, mitotic anaphase, G2-M transition of mitotic cell cycle, mitotic cell cycle, nucleus organization	phosphorelay sensor kinase activity, structural molecule activity, microtubule binding, tubulin binding
RPA1	Protein	replication protein A1, 70kDa	169	Homo sapiens, Mus musculus, Rattus norvegicus	P27694, Q3U8B3, Q5SWN2, Q8VEE4, Q7TP21, Q3TEJ8, A8K0Y9, Q59ES9	HSSB, RF-A, RP-A, REPA1, RPA70, MST075, replication protein A 70 kDa DNA-binding subunit, MSTP075, RP-A p70, RF-A protein 1 <more data available...>	Neighbors of cell proliferation, Neighbors of apoptosis, Neighbors of cell cycle, Neighbors of Cancer, Neighbors of Neoplasms, Neighbors of cell survival, Neighbors of cell death, Neighbors of cell cycle arrest, Neighbors of DNA repair, Neighbors of DNA replication <more data available...>	nucleoplasm, nucleolus, PML body, condensed nuclear chromosome, DNA replication factor A complex, lateral element, cytoplasm, condensed chromosome, actin cytoskeleton, nucleus <more data available...>	meiotic nuclear division, hemopoiesis, telomere maintenance, DNA repair, nucleotide-excision repair, double-strand break repair, nucleotide-excision repair, DNA gap filling, nucleotide-excision repair, DNA damage removal, transcription-coupled nucleotide-excision repair, double-strand break repair via homologous recombination <more data available...>	chromatin binding, nucleic acid binding, DNA binding, single-stranded DNA binding, metal ion binding
DNAJA1	Protein	DnaJ (Hsp40) homolog, subfamily A, member 1	64	Homo sapiens, Mus musculus, Rattus norvegicus	P31689, P63037, Q5NTY0, P63036, P54102, Q5T7Q0, Q86TL9	DJ-2, DjA1, HDJ2, HSDJ, HSJ2, HSPF4, NEDD7, hDJ-2, RP11-54K16.1, dnaJ homolog subfamily A member 1 <more data available...>	Class II Mutations Cause CFTR Misfolding and Degradation in Cystic Fibrosis, Neighbors of apoptosis, Neighbors of cell proliferation, Neighbors of Neoplasms, Neighbors of viral reproduction, Neighbors of Neurodegenerative Diseases, Neighbors of autophagy, Neighbors of neuron toxicity, Neighbors of protein aggregation, Neighbors of DNA replication <more data available...>	membrane	spermatogenesis, androgen receptor signaling pathway, sperm motility, response to unfolded protein, response to heat, DNA damage response, detection of DNA damage, protein folding	unfolded protein binding, heat shock protein binding, low-density lipoprotein particle receptor binding, ATP binding, metal ion binding
HYOU1	Protein	hypoxia up-regulated 1	194	Homo sapiens, Mus musculus, Rattus norvegicus	Q9Y4L1, Q6IN67, Q9JKR6, Q6P136, Q63617, Q3TAL1, Q3TZD0, Q3U1U2, Q64139, Q80X75 <more data available...>	Grp170, HSP12A, ORP150, GRP-170, ORP-150, hypoxia up-regulated protein 1, glucose-regulated protein 170, 150 kDa oxygen-regulated protein, oxygen regulated protein (150kD), 170 kDa glucose-regulated protein <more data available...>	Neighbors of cell growth, Neighbors of protein synthesis, Neighbors of apoptosis, Neighbors of oxidative stress, Neighbors of Cancer, Neighbors of immune response, Neighbors of Neoplasm Metastasis, Neighbors of cell differentiation, Neighbors of cell death, Neighbors of Injuries <more data available...>	extracellular region, endoplasmic reticulum lumen, endocytic vesicle lumen, endoplasmic reticulum, smooth endoplasmic reticulum	endoplasmic reticulum unfolded protein response, activation of signaling protein activity involved in unfolded protein response, response to stress, response to hypoxia, response to ischemia, cellular protein metabolic process	nucleotide binding, ATP binding
PLIN3	Protein	perilipin 3	126	Homo sapiens, Mus musculus, Rattus norvegicus	O60664, Q9DBG5, M0RA08, A8K4Y9, K7EQF4, Q53G77, Q9BS03, Q9UBD7, Q9UP92, Q3TK05 <more data available...>	PP17, TIP47, M6PRBP1, perilipin-3, placental protein 17, 47 kDa MPR-binding protein, cargo selection protein TIP47, tail-interacting protein, 47 kD, mannose-6-phosphate receptor-binding protein 1, 1300012C15Rik <more data available...>	Golgi to Endosome Transport, cluster 2 (1week) 1hit vs 3hits, Neighbors of apoptosis, Neighbors of cell death, Neighbors of cell differentiation, Neighbors of cell growth, Neighbors of cell survival, Neighbors of oxidative stress, Neighbors of protein synthesis, Neighbors of Neoplasms <more data available...>	membrane, endosome membrane, cytoplasm, Golgi apparatus, endosome, intracellular membrane-bounded organelle, lipid particle	transport, vesicle-mediated transport
ANXA1	Protein	annexin A1	696	Homo sapiens, Mus musculus, Rattus norvegicus	P04083, Q5TZZ9, P10107, Q4FJV4, P07150, Q64664	ANX1, LPC1, RP11-71A24.1, annexin A1, p35, annexin-1, calpactin-2, calpactin II, lipocortin I, chromobindin-9 <more data available...>	Proteins Involved in Pathogenesis of Astrocytoma, Proteins Involved in Pathogenesis of Myocardial Ischemia, Neighbors of cell adhesion, Neighbors of cell migration, Neighbors of vascularization, Neighbors of Neoplasm Metastasis, Neighbors of cell proliferation, Neighbors of cell differentiation, Neighbors of cell motility, Neighbors of apoptosis <more data available...>	membrane, extracellular region, basolateral plasma membrane, mitochondrial membrane, protein complex, plasma membrane, cell projection, cytoplasm, mast cell granule, cornified envelope <more data available...>	prostate gland development, estrous cycle phase, neutrophil homeostasis, neutrophil clearance, positive regulation of neutrophil apoptotic process, alpha-beta T cell differentiation, positive regulation of prostaglandin biosynthetic process, ATP catabolic process, hepatocyte differentiation, keratinocyte differentiation <more data available...>	double-stranded DNA-dependent ATPase activity, phospholipase inhibitor activity, phospholipase A2 inhibitor activity, helicase activity, annealing helicase activity, structural molecule activity, receptor binding, protein binding, bridging, protein homodimerization activity, phospholipid binding <more data available...>
FSCN1	Protein	fascin homolog 1, actin-bundling protein (Strongylocentrotus purpuratus)	331	Homo sapiens, Mus musculus	B3KTA3, Q16658, J3KNT0, Q61553, A6NI89, B2RE97, Q96IC5, Q9BRF1, O09099, O09156 <more data available...>	HSN, SNL, p55, FAN1, fascin, 55 kDa actin-bundling protein, singed-like (fascin homolog, sea urchin), AI663989, fascin-1, fascin 1 <more data available...>	Actin Cytoskeleton Assembly, Proteins Overexpressed in Ovarian Cancer, Neighbors of cell migration, Neighbors of cell proliferation, Neighbors of Neoplasm Metastasis, Neighbors of apoptosis, Neighbors of cell adhesion, Neighbors of cell differentiation, Neighbors of Cancer, Neighbors of Neoplasms <more data available...>	cell junction, stress fiber, cell projection, cytoplasm, cytosol, cytoskeleton, actin cytoskeleton, invadopodium, filopodium	cell proliferation, actin cytoskeleton organization, actin filament bundle assembly, cell motility, cell migration	drug binding, protein binding, bridging, actin filament binding, actin binding
GARS	Protein	glycyl-tRNA synthetase	54	Homo sapiens, Mus musculus, Rattus norvegicus	P41250, Q9CZD3, G3V7G8, Q5I0G4, Q3TMM4, Q3UK01, Q8VC67, B3KQA2, B4DIA0, Q969Y1	HMN5, CMT2D, DSMAV, GlyRS, SMAD1, glycine--tRNA ligase, AP-4-A synthetase, glycine tRNA ligase, Charcot-Marie-Tooth neuropathy 2D, diadenosine tetraphosphate synthetase <more data available...>	Translation, Neighbors of Neoplasms, Neighbors of apoptosis, Neighbors of Cancer, Neighbors of cell death, Neighbors of embryonal development, Neighbors of protein synthesis, Neighbors of Nerve Degeneration, Neighbors of mitochondrial damage, Neighbors of translation initiation <more data available...>	mitochondrial matrix, cytoplasm, cytosol, mitochondrion, secretory granule	diadenosine tetraphosphate biosynthetic process, tRNA aminoacylation for protein translation, glycyl-tRNA aminoacylation, cell death, translation, gene expression	ligase activity, aminoacyl-tRNA ligase activity, glycine-tRNA ligase activity, nucleotide binding, ATP binding
EIF3C	Protein	eukaryotic translation initiation factor 3, subunit C	40	Homo sapiens, Mus musculus, Rattus norvegicus	Q99613, H3BRV0, Q8R1B4, B5DFC8, Q3MIB2, A8K7Z0, B2RXG3, O00215, Q9BW98, Q8R3M7	EIF3CL, EIF3S8, eIF3-p110, eukaryotic translation initiation factor 3 subunit C, eIF3 p110, cell migration-inducing protein 17, eukaryotic translation initiation factor 3 subunit 8, eukaryotic translation initiation factor 3, subunit 8 (110kD), eukaryotic translation initiation factor 3, subunit 8, 110kDa, Xs <more data available...>	Neighbors of cell proliferation, Neighbors of apoptosis, Neighbors of cell death, Neighbors of cell cycle progression, Neighbors of G2/M arrest, Neighbors of translation initiation, cluster 2 (48h) 1hit vs 3hits, New Combined Pathway cluster 1 and 2 (48h) 1hit vs 3hits, Neighbors of colony formation, Neighbors of translation initiation factor <more data available...>	eukaryotic translation initiation factor 3 complex, eukaryotic 48S preinitiation complex, eukaryotic 43S preinitiation complex, cytoplasm, cytosol	regulation of translational initiation, translational initiation, formation of translation preinitiation complex, cellular protein metabolic process, translation, gene expression	translation initiation factor activity, translation initiation factor binding, RNA binding, ribosome binding
PARK7	Protein	parkinson protein 7	454	Homo sapiens, Mus musculus, Rattus norvegicus	Q99497, K7ELW0, Q99LX0, Q5BKC3, O88767, O88306, Q3THB9, Q3U509, B2R4Z1, O14805 <more data available...>	DJ1, DJ-1, HEL-S-67p, CTA-215D11.1, protein DJ-1, oncogene DJ1, epididymis secretory sperm binding protein Li 67p, Parkinson disease (autosomal recessive, early onset) 7, RP23-272N19.5, parkinson disease protein 7 homolog <more data available...>	Proteins Involved in Pathogenesis of Parkinson's Disease, Young Onset PARK7 and LRRK2 Induced Parkinson's Disease, Proteins Involved in Pathogenesis of Astrocytoma, Neighbors of cell proliferation, Neighbors of Neoplasms, Neighbors of cell migration, Neighbors of Neoplasm Metastasis, Neighbors of apoptosis, Neighbors of cell growth, Neighbors of Cancer <more data available...>	cytoplasm, cytosol, mitochondrion, nucleus, axon	single fertilization, cell proliferation, oxidation-reduction process, adult locomotory behavior, cell death, negative regulation of extrinsic apoptotic signaling pathway, regulation of androgen receptor signaling pathway, dopamine uptake involved in synaptic transmission, synaptic transmission, dopaminergic, positive regulation of oxidative phosphorylation uncoupler activity <more data available…	peroxiredoxin activity, peroxidase activity, hydrolase activity, peptidase activity, protein homodimerization activity, RNA binding, mRNA binding
PEBP1	Protein	phosphatidylethanolamine binding protein 1	384	Homo sapiens, Mus musculus, Rattus norvegicus	D9IAI1, P30086, B4DRT4, P70296, Q5EBQ2, P31044, Q9D8G9, Q9JJ58, P31045, B2R4S1	PBP, HCNP, PEBP, RKIP, HCNPpp, PEBP-1, HEL-S-34, phosphatidylethanolamine-binding protein 1, neuropolypeptide h3, prostatic binding protein <more data available...>	Proteins Involved in Pathogenesis of Melanoma, Neighbors of cell proliferation, Neighbors of Neoplasms, Neighbors of cell migration, Neighbors of Neoplasm Metastasis, Neighbors of apoptosis, Neighbors of cell growth, Neighbors of cell motility, Neighbors of Cancer, Neighbors of cell adhesion <more data available...>	mitochondrial outer membrane, cell surface, apical part of cell, cytoplasm, Golgi apparatus, mitochondrion, rough endoplasmic reticulum, synaptic vesicle, axon terminus, neuron projection <more data available...>	sperm capacitation, spermatid development, MAPK cascade, negative regulation of MAPK cascade, positive regulation of acetylcholine metabolic process, regulation of the force of heart contraction, brain development, aging, positive regulation of mitosis, positive regulation of cAMP-mediated signaling <more data available...>	peptidase inhibitor activity, serine-type endopeptidase inhibitor activity, lipid binding, enzyme binding, receptor binding, kinase binding, protein kinase binding, mitogen-activated protein kinase binding, nucleotide binding, ATP binding <more data available...>
PRDX2	Protein	peroxiredoxin 2	346	Homo sapiens, Mus musculus, Rattus norvegicus	P32119, A6NIW5, B4DF70, Q61171, P35704, A8K0C0, P31945, P32118, P35701, Q6FHG4 <more data available...>	PRP, TSA, PRX2, PTX1, TPX1, NKEFB, PRXII, TDPX1, NKEF-B, HEL-S-2a <more data available...>	Proteins Involved in Pathogenesis of Astrocytoma, Neighbors of oxidative stress, Neighbors of detoxification, Neighbors of aging, Neighbors of cell damage, Neighbors of Neoplasms, Neighbors of cell proliferation, Neighbors of ROS generation, Neighbors of cell survival, Neighbors of DNA Damage <more data available...>	cytoplasm, cytosol, mitochondrion	thymus development, negative regulation of T cell differentiation, respiratory burst involved in inflammatory response, T cell proliferation, oxidation-reduction process, removal of superoxide radicals, activation of MAPK activity, hydrogen peroxide catabolic process, positive regulation of blood coagulation, negative regulation of extrinsic apoptotic signaling pathway <more data available...>	oxidoreductase activity, peroxiredoxin activity, thioredoxin peroxidase activity, peroxidase activity, antioxidant activity, selenium binding
YWHAZ	Protein	tyrosine 3-monooxygenase/tryptophan 5-monooxygenase activation protein, zeta	555	Homo sapiens, Mus musculus, Rattus norvegicus	D0PNI1, P63104, P63101, P63102, A8K1N0, B7Z465, P29213, P29312, Q32P43, Q5XJ08 <more data available...>	HEL4, YWHAD, KCIP-1, HEL-S-3, 14-3-3-zeta, 14-3-3 protein zeta/delta, 14-3-3 zeta, 14-3-3 delta, phospholipase A2, epididymis luminal protein 4 <more data available...>	Proteins Involved in Pathogenesis of Diffuse Large-B-cell Lymphoma, Neighbors of cell migration, Neighbors of cell proliferation, Neighbors of Neoplasm Metastasis, Neighbors of apoptosis, Neighbors of cell adhesion, Neighbors of cell differentiation, Neighbors of Cancer, Neighbors of Neoplasms, Neighbors of cell growth <more data available...>	cytoplasmic vesicle membrane, nucleoplasm, postsynaptic density, protein complex, cell leading edge, cytoplasm, cytosol, perinuclear region of cytoplasm, mitochondrion, melanosome <more data available...>	histamine secretion by mast cell, blood coagulation, platelet activation, positive regulation of protein insertion into mitochondrial membrane involved in apoptotic signaling pathway, signal transduction, intrinsic apoptotic signaling pathway, regulation of cell death, apoptotic process, negative regulation of apoptotic process, protein targeting <more data available...>	protein complex binding, protein domain specific binding, transcription factor binding, protein kinase binding
PADI2	Protein	peptidyl arginine deiminase, type II	128	Homo sapiens, Mus musculus, Rattus norvegicus	Q9Y2J8, B4DIU3, Q08642, Q3TBF1, P20717, Q75WD0, Q9UPN2	PAD2, PDI2, PAD-H19, RP1-37C10.6, protein-arginine deiminase type-2, protein arginine deiminase, peptidylarginine deiminase II, peptidlyarginine deiminase type II, protein-arginine deiminase type II, Pdi <more data available...>	Neighbors of apoptosis, Neighbors of cell proliferation, Neighbors of Cancer, Neighbors of cell growth, Neighbors of Neoplasms, Neighbors of cell death, Neighbors of cell differentiation, Neighbors of cell cycle, Neighbors of cell survival, Neighbors of Nerve Degeneration <more data available...>	cytoplasm	protein citrullination, cellular protein modification process	hydrolase activity, protein-arginine deiminase activity, calcium ion binding
ARHGDIA	Protein	Rho GDP dissociation inhibitor (GDI) alpha	205	Homo sapiens, Mus musculus, Rattus norvegicus	P52565, J3QQX2, J3QW41, Q99PT1, Q5XI73, Q5M9P6, Q8BPI0, Q99KC4, A8MXW0, B2R5X1 <more data available...>	GDIA1, NPHS8, RHOGDI, RHOGDI-1, HEL-S-47e, rho GDP-dissociation inhibitor 1, rho GDI 1, rho-GDI alpha, epididymis secretory sperm binding protein Li 47e, Gdi-1 <more data available...>	Neighbors of Neoplasms, Neighbors of cell migration, Neighbors of Neoplasm Metastasis, Neighbors of apoptosis, Neighbors of cell growth, Neighbors of cell motility, Neighbors of Cancer, Neighbors of cell adhesion, Neighbors of cell differentiation, Neighbors of cell survival <more data available...>	immunological synapse, intracellular, cytoplasm, cytosol, cytoskeleton	positive regulation of axonogenesis, negative regulation of axonogenesis, regulation of axonogenesis, cellular component movement, small GTPase mediated signal transduction, regulation of small GTPase mediated signal transduction, Rho protein signal transduction, neurotrophin TRK receptor signaling pathway, negative regulation of cell adhesion, negative regulation of apoptotic process <more data …	GTPase activator activity, Rho GDP-dissociation inhibitor activity
TXNDC17	Protein	thioredoxin domain containing 17	38	Homo sapiens, Mus musculus, Rattus norvegicus	Q9BRA2, Q9CQM5, B0K010, A8K7E8, Q3TE14, Q921A9, Q9D0Y4	TRP14, TXNL5, thioredoxin domain-containing protein 17, protein 42-9-9, thioredoxin-like 5, thioredoxin-like protein 5, 14 kDa thioredoxin-related protein, thioredoxin (Trx)-related protein, 14 kDa, D11Ertd672e, 4831443O22Rik <more data available...>	Neighbors of apoptosis, cluster 2 (1week) 1hit vs 3hits, Neighbors of NF-kB, New PathwayHippo-contra 3_hit_48h vs Sham up, New Combined Pathway Hippo-contra 3_hit_48h vs Sham up, New Pathway Hippo-contra 3_hit_1w vs Sham up, New Combined Pathway Hippo-contra 3_hit_1w vs Sham up, group 2, second lane, lane2 4 <more data available...>	cytoplasm, cytosol	oxidation-reduction process, tumor necrosis factor-mediated signaling pathway	protein-disulfide reductase activity, peroxidase activity, electron carrier activity
ANXA5	Protein	annexin A5	774	Homo sapiens, Mus musculus, Rattus norvegicus	P08758, P48036, P14668, Q3U5Q1, Q3U5X4, Q3U8K1, Q3UGV0, Q99LA1, D3DNW7, Q6FHB3 <more data available...>	PP4, ANX5, ENX2, RPRGL3, HEL-S-7, annexin A5, CBP-I, PAP-I, VAC-alpha, annexin V <more data available...>	Proteins Involved in Pathogenesis of Systemic Lupus Erythematosus, Proteins Involved in Pathogenesis of Cystic Fibrosis, Proteins Involved in Pathogenesis of Glioblastoma, Neighbors of cell proliferation, Neighbors of apoptosis, Neighbors of cell adhesion, Neighbors of cell differentiation, Neighbors of Cancer, Neighbors of Neoplasms, Neighbors of vascularization <more data available...>	external side of plasma membrane, Z disc, intracellular, plasma membrane, cell projection, cytoplasm, nucleus, sarcolemma, extracellular space, endothelial microparticle <more data available...>	negative regulation of coagulation, negative regulation of blood coagulation, hemostasis, blood coagulation, signal transduction, regulation of sperm motility, positive regulation of apoptotic process, negative regulation of apoptotic process, response to organic substance, response to calcium ion <more data available...>	phospholipase inhibitor activity, receptor tyrosine kinase binding, phospholipid binding, calcium-dependent phospholipid binding, peptide hormone binding, calcium ion binding
KTN1	Protein	kinectin 1 (kinesin receptor)	65	Homo sapiens, Mus musculus, Rattus norvegicus	Q5GGW3, Q86UP2, B4DZ88, F8VQC7, Q61595, Q8BG49, Q8BHF4, Q8BHM8, Q8C9Y5, Q8CG51 <more data available...>	CG1, KNT, MU-RMS-40.19, kinectin, CG-1 antigen, kinesin receptor, kinectin 1 (kinesin receptor), KIAA0004, KTN I, OTTHUMP00000179012 <more data available...>	Translation, Neighbors of actin organization, Neighbors of neurite outgrowth, Neighbors of apoptosis, Neighbors of cell spreading, Neighbors of vesicle-mediated transport, Neighbors of regulation of cell shape, Neighbors of adenosinetriphosphatase, Neighbors of protein synthesis, Neighbors of axon cargo transport <more data available...>	membrane, integral component of membrane, integral component of plasma membrane, endoplasmic reticulum membrane, endoplasmic reticulum	microtubule-based movement	kinesin binding
FAM129A	Protein	family with sequence similarity 129, member A	19	Homo sapiens, Mus musculus, Rattus norvegicus	Q9BZQ8, Q3UW53, Q9ESN0, A0PJB3, Q3TD68, Q6PE79, Q9ESL7, Q2TTR2, Q5TEM8, Q8TEI5 <more data available...>	GIG39, NIBAN, C1orf24, protein Niban, cell growth-inhibiting gene 39 protein, AI256368, AU019833, family with sequence similarity 129, member A, OTTHUMP00000060675, OTTHUMP00000033399 <more data available...>	Neighbors of apoptosis, Neighbors of Neoplasms, Neighbors of Cancer, Neighbors of protein synthesis, Neighbors of cell survival, Neighbors of ER unfolded protein response, c;ust 5, clust 5-1, 24 28, group A <more data available...>	nucleolus, plasma membrane, cytoplasm, nucleus	response to stress, response to endoplasmic reticulum stress, positive regulation of translation, positive regulation of protein phosphorylation, negative regulation of protein phosphorylation, regulation of translation
HSPBP1	Protein	HSPA (heat shock 70kDa) binding protein, cytoplasmic cochaperone 1	47	Homo sapiens, Mus musculus, Rattus norvegicus	Q9NZL4, Q99P31, Q6IMX7, B3KQP0, B4DG11, O95351, Q6ZNU5, Q9CYV8, Q9JLF4	FES1, PP1845, hsp70-binding protein 1, hspBP2, Hsp70 binding protein 1, hsp70-binding protein 2, hsp70 interacting protein, hsp70-interacting protein 1, hsp70-interacting protein 2, heat shock protein-binding protein 1 <more data available...>	Mitochondrial Protein Transport, Protein Folding, Class II Mutations Cause CFTR Misfolding and Degradation in Cystic Fibrosis, Neighbors of apoptosis, Neighbors of cell death, Neighbors of protein ubiquitination, Neighbors of protein refolding, cluster 1 (1week) 1hit vs 3hits, Neighbors of Hypersensitivity, Neighbors of Cancer <more data available...>		positive regulation of proteasomal ubiquitin-dependent protein catabolic process, positive regulation of protein ubiquitination, negative regulation of catalytic activity, protein folding	enzyme inhibitor activity
apoptosis	Cell Process		7635			apoptotic cell death, apoptotic pathway, signaling during apoptosis, signaling of apoptosis, apoptotic death of the cell, apoptotic program, apoptosis signaling, apoptotic, apoptotic alteration, apoptosis <more data available...>	Apoptosis, Cell Cycle, Tight Junction Assembly (Occludin), Cleavage of Lamina in Apoptosis, Androgen Receptor to FKBP5 Signaling in Prostate Cancer, Androgen Receptor to SGK1 Signaling in Prostate Cancer, Androgen Receptor to NKX-3.1 Signaling in Prostate Cancer, Androgen Receptor to Protein Kinase C-delta Signaling in Prostate Cancer, Kruppel-like Factor 6 Signaling in Prostate Cancer, RNase L S…
cell survival	Cell Process		3702			cells survival, survival of cell, cell survival, survival of cells	Androgen Receptor to Protein Kinase C-delta Signaling in Prostate Cancer, Myostatin-IGF1 Crosstalk in Skeletal Muscles, Dystrophin Glycoprotein Complex Signaling in Duchenne Muscular Dystrophy, Duchenne Muscular Dystrophy Overview, IGF1 in Muscle Hypertrophy, Central T-cell Tolerance, Peripheral T-cell Tolerance Overview, Model of T-cell Maturation, T-cell Positive Selection and Neglect-Induced D…
cell death	Cell Process		4897			cellular death, necrosis of the cell, cell necrosis, death of cells, cell deaths, cell death, death of the cell	CD8+ T-cell Response to Self-Determinants in Diabetes Mellitus Type 1, Defective Clearance of Apoptotic Keratinocytes in Systemic Lupus Erythematosus, Dendritic Cell Activation in Systemic Lupus Erythematosus, Natural Killer Cell Activation through C-type Lectin-like Receptors, Natural Killer Cell Activation through ITSM-Containing Receptors, Natural Killer Cell Activation through ITAM-Containing…

## Sheet: Fig 8 Relation and  references 
Relation	Organ	Type	Sentence	TextRef	Connectivity	# of References	Owner	Found In Pathways	bindng
PKM ---> cell death	Breast {Organ urn:agi-ncimorgan:C0006141}, Lung {Organ urn:agi-ncimorgan:C1278908}	Regulation	Nuclear translocation of PKM2 is sufficient to induce cell death that is caspase independent, isoform specific, and independent of its enzymatic activity., Furthermore, cells expressing the PKM1 isoform were protected from cell death induced by either shikonin or one of the PKM2 inhibitors that had been previously reported ., It appears that the translocation of PKM2 to the nucleus in response to…	info:pmid/17308100#abs:6, info:pmid/22626471#body:126, info:pmid/19419707#body:225, info:pmid/24120138#body:186, info:pmid/22330683#cont:105, info:pmid/22580449#cont:147, info:pmid/18243845#body:75	2	7		Neighbors of cell death, 4, grp 1-3, group A, A 1, A true 2
ANXA1 --+> apoptosis	Kidney {Organ urn:agi-ncimorgan:C1278978}, Endothelium, Vascular {Organ urn:agi-ncimorgan:C0014261}, bursa Fabricii {Organ urn:agi-ncimorgan:C0006440}, Bone Marrow {Organ urn:agi-ncimorgan:C0005953}, horn {Organ urn:agi-ncimorgan:C0019939}, Stomach {Organ urn:agi-ncimorgan:C1278920}, Pulmonary artery {Organ urn:agi-ncimorgan:C0034052}, Neurosecretory Systems {Organ urn:agi-ncimorgan:C0229526}, Ao…	Regulation	Annexin-1 (ANXA1, lipocortin-1) is involved in proliferation, differentiation and apoptosis., Lipocortin 1 has been shown to play a role in cell proliferation, apoptosis, and differentiation., Annexin-A1 has been shown to enhance apoptosis, whilst annexin-A2, by contrast, inhibits apoptosis., Annexin 1, in specific the peptide fragment Ac2-26, may play an important role in decreasing apoptosis in…	info:pmid/19767728#abs:2, info:pmid/9352070#abs:3, info:pmid/19171478#abs:7, info:pmid/22189540#abs:8, info:pmid/23407460#abs:15, info:pmid/18706208#abs:2, info:pmid/17644190#abs:10, info:pmid/10809174#abs:7, info:pmid/17192583#abs:3, info:pmid/22511458#abs:2 <more data available...>	2	88		Neighbors of apoptosis, anova 3, lane2 4, group A, A 1, A true 2
FASN ---| apoptosis	Bladder {Organ urn:agi-ncimorgan:C1281573}, Prostate {Organ urn:agi-ncimorgan:C1278980}, Breast {Organ urn:agi-ncimorgan:C0006141}, Epidermis {Organ urn:agi-ncimorgan:C0014520}, Oral cavity {Organ urn:agi-ncimorgan:C1278910}, Brain {Organ urn:agi-ncimorgan:C1269537}, Colon {Organ urn:agi-ncimorgan:C1281569}, Liver {Organ urn:agi-ncimorgan:CL384198}, Nervous system {Organ urn:agi-ncimorgan:C002776…	Regulation	The specific fatty acid synthase inhibitor cerulenin can induce apoptosis in cancer cells., However, the mechanism by which FASN inhibition causes apoptosis in tumor cells remains unclear., In addition, SREBP-1 restored FASN reduction and hypoxia-induced apoptosis., Apoptotic DNA damage induced by FASN inhibitors was accompanied by enhanced lipid peroxidation., DNA fragmentation analysis suggests…	info:pmid/16546963#abs:2, info:pmid/23108760#abs:4, info:pmid/22786746#abs:10, info:pmid/23816424#abs:10, info:pmid/22151915#abs:13, info:pmid/22565411#abs:2, info:pmid/18239060#abs:7, info:pmid/24105476#abs:11, info:pmid/22554590#abs:7, info:pmid/11866903#abs:8 <more data available...>	2	83		Neighbors of apoptosis, New Combined Pathway cluster 1 and 2 (48h) 1hit vs 3hits, New Combined Pathway (3hits) sham vs 48h, clust 2-3, group A, A 1, A true 2
ANXA5 --+> apoptosis	Eye {Organ urn:agi-ncimorgan:C1550636}, Right ventricular {Organ urn:agi-ncimorgan:C0225883}, Ocular orbit {Organ urn:agi-ncimorgan:C0029180}, Bone and Bones {Organ urn:agi-ncimorgan:C0262950}, Synovial Membrane {Organ urn:agi-ncimorgan:C0039099}, Prostate {Organ urn:agi-ncimorgan:C1278980}, Heart {Organ urn:agi-ncimorgan:C1281570}, Ovary {Organ urn:agi-ncimorgan:CL384202}, Lamina Propria {Organ …	Regulation	Furthermore, annexin-V staining also revealed the apoptotic induction., The induction of apoptosis has been demonstrated by annexin V-FITC binding assay., Annexin-V seems to have a role on inhibition of pro-inflammatory activities during apoptosis., Toxicity was analysed by XTT and apoptosis induction by annexin V bioassay., The annexin V staining also showed an increased number of apoptotic cell…	info:pmid/23564786#abs:11, info:pmid/17644301#abs:7, info:pmid/17150304#abs:9, info:pmid/21741441#abs:4, info:pmid/20426788#abs:8, info:pmid/21270970#abs:10, info:pmid/17110957#abs:4, info:pmid/19171486#abs:3, info:pmid/17468017#abs:5, info:pmid/23314342#abs:4 <more data available...>	2	100		Neighbors of apoptosis, group A, A 1, A true 2
PLIN3 ---| apoptosis	Kidney {Organ urn:agi-ncimorgan:C1278978}, Blood Vessels {Organ urn:agi-ncimorgan:C0005847}	Regulation	Knockdown of adipocyte differentiation-related protein or TIP47 by RNA interference enhanced induction of apoptosis by both rBSA and linoleic acid/dBSA., It is assumed that TIP47 can bind to mitochondria in oxidative stress, and inhibit mitochondria mediated cell death by protecting mitochondrial membrane integrity., Lipid droplet and milk lipid globule membrane associated placental protein 17b (…	info:pmid/18832575#abs:7, info:pmid/20556887#abs:4, info:pmid/12631276#title:1, info:pmid/20188546#body:10	2	4		Neighbors of apoptosis, grp 3-2, thrd 1, clust 2-3, group A, A 1, A true 2, bleu, blue heat map
HYOU1 ---| apoptosis	Renal Tubule {Organ urn:agi-ncimorgan:CL355448}, Lung {Organ urn:agi-ncimorgan:C1278908}, Rumen {Organ urn:agi-ncimorgan:C0035946}, Kidney {Organ urn:agi-ncimorgan:C1278978}	Regulation	In contrast, small interfering RNA for ORP150 stimulated apoptosis and expression of CHOP in the presence of celecoxib but not staurosporine., Forced expression of the chaperone ORP150 reduced both Oxidized low-density lipoprotein-induced endoplasmic reticulum stress and apoptosis., Attenuation of endoplasmic reticulum stress by transfection with endoplasmic reticulum chaperone GRP78 or ORP150 su…	info:pmid/17167033#abs:9, info:pmid/19106412#abs:8, info:pmid/17464326#abs:4, info:pmid/17643413#abs:10, info:pmid/18394432#abs:4, info:pmid/23988440#abs:3, info:pmid/18404158#abs:8, info:pmid/20719828#cont:289, info:pmid/23874603#cont:347, info:pmid/22687381#body:110 <more data available...>	2	27		Neighbors of apoptosis, 1hit 48 vs sham, New Combined Pathway (1hit) sham vs 48h, New Combined Pathway (3hits) sham vs 48h, lane2 4, clust 2-3, group A, A 1, A true 2, clust 2 suppl 3-1
HYOU1 ---| cell death	Gastric mucosa {Organ urn:agi-ncimorgan:C0017136}, Cerebellum {Organ urn:agi-ncimorgan:C1268981}, Renal Tubule Epithelium {Organ urn:agi-ncimorgan:C1709902}, Fetal Heart {Organ urn:agi-ncimorgan:C0015935}	Regulation	Overexpression of ORP150 suppressed alveolar cell death., It is apparent that ORP150 overexpression in stressful conditions protects neurons from cell death., Another interesting gene in this category is ORP150, which suppresses hypoxia-induced cell death (35)., These results suggest that ORP150 protects the gastric mucosa from indomethacin-induced cell death., Expression of ORP150 suppresses Pur…	info:pmid/15466393#body:16, info:pmid/23363441#cont:256, info:pmid/12639908#body:236, info:pmid/20861013#cont:264, info:pmid/14960622#body:218, info:pmid/15240565#title:1, info:pmid/18404158#body:234, info:pmid/10037730#body:217, info:pmid/10037731#body:217, info:pmid/20712587#cont:134 <more data available...>	2	13		Neighbors of cell death, grp 2-3, clust 2-3, group A, A 1, A true 2, clust 2 suppl 3-1
FASN --+> cell survival	Liver {Organ urn:agi-ncimorgan:CL384198}, Mammary Gland {Organ urn:agi-ncimorgan:C0929301}, myometrium {Organ urn:agi-ncimorgan:C1281171}, Colon {Organ urn:agi-ncimorgan:C1281569}, Breast {Organ urn:agi-ncimorgan:C0006141}	Regulation	FASN expression is upregulated in many human cancers and appears to be important for cancer cell survival., Furthermore, fatty acid synthetase is essential for cancer cell survival., These data indicate that both of Akt and FASN contribute to ZR-75-1 cell survival., FASN is important for cell survival in HER2-overexpressing breast cancer cells., Figure S2 Knockdown of Cav-1 or FASN by siRNA decre…	info:pmid/23319743#abs:2, info:pmid/24333503#body:179, info:pmid/22426850#cont:229, info:pmid/17631500#body:167, info:pmid/23613870#cont:364, info:pmid/21111730#body:135, info:pmid/16809439#body:93, info:pmid/19517019#body:122, info:pmid/23499866#body:234, info:pmid/22581080#cont:478 <more data available...>	2	17		Neighbors of cell survival, clust 2-1, group A, A 1, A true 2
PRDX2 ---| apoptosis	Brain {Organ urn:agi-ncimorgan:C1269537}, Ovary {Organ urn:agi-ncimorgan:CL384202}, white matter {Organ urn:agi-ncimorgan:C0682708}, Breast {Organ urn:agi-ncimorgan:C0006141}, Prostate {Organ urn:agi-ncimorgan:C1278980}, Thymus Gland {Organ urn:agi-ncimorgan:C1306748}, Tendon {Organ urn:agi-ncimorgan:C0039508}, frontal cortex {Organ urn:agi-ncimorgan:C1281953}	Regulation	Previous reports have shown that Prx II has proliferative and anti-apoptotic properties and thus may induce carcinogenic changes., Both treatment with angiotensin II and downregulation of peroxiredoxin 2 expression led to apoptosis of podocytes., peroxiredoxin 2 overexpression protected against Formaldehyde-induced cell apoptosis but not necrosis., Moreover, the results suggest a signaling pathwa…	info:pmid/11497302#abs:4, info:pmid/21814176#abs:7, info:pmid/20347000#abs:8, info:pmid/22356734#abs:9, info:pmid/21248284#abs:10, info:pmid/16932348#abs:7, info:pmid/11396151#abs:4, info:pmid/24125860#abs:3, info:pmid/22749995#abs:4, info:pmid/19030911#abs:5 <more data available...>	2	51		Neighbors of apoptosis, New Combined Pathway cluster 2 1hit 48v7, group A, A 1, A true 2
YWHAZ ---| apoptosis	Spinal Cord {Organ urn:agi-ncimorgan:CL366046}, Endocrine system {Organ urn:agi-ncimorgan:C1280975}, Brain {Organ urn:agi-ncimorgan:C1269537}, Lung {Organ urn:agi-ncimorgan:C1278908}, Head and neck {Organ urn:agi-ncimorgan:C0460004}, lung parenchyma {Organ urn:agi-ncimorgan:C1279455}, Heart {Organ urn:agi-ncimorgan:C1281570}	Regulation	Strikingly, ectopic overexpression of 14-3-3zeta in wild-type 9NC-susceptible prostate cancer cells decreased 9NC-induced apoptosis., These results suggest that 14-3-3? knockdown enhances radio-induced apoptosis by reducing radioresistance in liver cancer stem-like cells., Furthermore, arachidonic acid, at physiological concentrations, reduced the binding of 14-3-3zeta to phosphorylated BAD, an i…	info:pmid/15254750#abs:11, info:pmid/24556826#abs:6, info:pmid/17940884#abs:4, info:pmid/23936434#abs:3, info:pmid/21707964#abs:8, info:pmid/22193627#abs:1, info:pmid/19840363#abs:8, info:pmid/22575644#abs:2, info:pmid/19683525#abs:8, info:pmid/24603438#abs:9 <more data available...>	2	56		Neighbors of apoptosis, New Combined Pathway cluster 1 and 2 (48h) 1hit vs 3hits, New Combined Pathway (3hits) sham vs 48h, New Combined Pathway (48h) 1hit vs 3hits, clust 2-3, group A, A 1, A true 2
PARK7 ---| cell death	Midbrain {Organ urn:agi-ncimorgan:C0025462}, Brain {Organ urn:agi-ncimorgan:C1269537}, Heart {Organ urn:agi-ncimorgan:C1281570}, Prosencephalon {Organ urn:agi-ncimorgan:C0085140}, Kidney {Organ urn:agi-ncimorgan:C1278978}, Nervous system {Organ urn:agi-ncimorgan:C0027763}, Lung {Organ urn:agi-ncimorgan:C1278908}, Prostate {Organ urn:agi-ncimorgan:C1278980}, Substantia nigra {Organ urn:agi-ncimorg…	Regulation	Wild-type DJ-1 has cytoprotective roles against cell death through multiple pathways., Both DJ-1 and p54nrb block oxidative stress and mutant alpha-synuclein-induced cell death., These results are consistent with a model in which DJ-1 is involved in the control of cell death in prostate cell lines., Ectopic expression of nucleus localization signal -tagged DJ-1 prevented cell death from 6-OHDA., …	info:pmid/22892098#abs:2, info:pmid/15790595#abs:7, info:pmid/15258905#abs:11, info:pmid/22683601#abs:10, info:pmid/16093527#abs:8, info:pmid/20406884#abs:2, info:pmid/14749723#abs:5, info:pmid/24577080#abs:10, info:pmid/20213747#abs:1, info:pmid/17713119#abs:12 <more data available...>	2	84		Neighbors of cell death, ad1 yellow, group A, A 1, A true 2
CLIC1 ---> apoptosis	Lymphatic System {Organ urn:agi-ncimorgan:C0024235}	Regulation	High CLIC1 expression can efficiently inhibit proliferation and enhance apoptosis, migration and invasion of gastric cancer cells in vitro., CLIC proteins are components or regulators of novel intracellular anion channels in mammalian cells, and previous studies have suggested that human nuclear membrane-associated CLIC1 and mouse inner mitochondrial membrane CLIC4 are involved in cell division a…	info:pmid/22791942#abs:15, info:pmid/13680226#abs:1, info:pmid/22440897#body:104, info:pmid/23483004#cont:206, info:pmid/18710659#body:62, info:pmid/14985104#body:115, info:pmid/21330840#cont:286, info:pmid/22578365#cont:315	2	8		Neighbors of apoptosis, lane2 4, group A, A 1, A true 2, yello
FAM129A ---| apoptosis	Kidney {Organ urn:agi-ncimorgan:C1278978}, Islets of Langerhans {Organ urn:agi-ncimorgan:C0022131}	Regulation	Additionally, suppression of NIBAN expression in HeLa cells promoted apoptosis., In addition, they demonstrated that C1orf24 depletion increased cell apoptosis., In addition, Niban depletion enhanced ultraviolet irradiation–induced apoptosis (Fig 4D)., NIBAN also known as FAM 129A is thought to play a role in cell apoptosis regulation by binding to nucleophosmin ., While NIBAN protects against en…	info:pmid/17588536#abs:10, info:pmid/23542525#cont:60, info:pmid/22510990#cont:440, info:pmid/23851309#body:156, info:pmid/22293752#cont:494, info:pmid/19362769#body:142	2	6		Neighbors of apoptosis, clust 5-1, group A, A 1, A true 2
SLC25A6 --+> apoptosis	Kidney {Organ urn:agi-ncimorgan:C1278978}, Liver {Organ urn:agi-ncimorgan:CL384198}, Brain {Organ urn:agi-ncimorgan:C1269537}	Regulation	Moreover, the apoptosis produced by ANT3 was inhibited by bongkrekic acid and by cyclosporin A., Previous studies have revealed that ANT1 and 3 induce mitochondrial apoptosis, whereas ANT2 is anti-apoptotic., Importantly, overexpression of ANT3 effectively protected T cells from dexamethasone-induced apoptosis, while forced expression of ANT1 caused apoptosis., Transient overexpression of ANT3, o…	info:pmid/15063741#abs:5, info:pmid/20060930#abs:3, info:pmid/16930576#abs:6, info:pmid/18296052#body:141, info:pmid/21076465#cont:843, info:pmid/19696789#body:238, info:pmid/16887100#body:19, info:pmid/17855512#body:332, info:pmid/19111545#body:95, info:pmid/22190016#cont:32 <more data available...>	2	24		Neighbors of apoptosis, group A, A 1, A true 2
GPI ---| cell death		Regulation	Figure 3 Autocrine motility factor/ phosphoglucose isomerase prevents etoposide, tunicamycin and thapsigargin-induced cell death., In this paper, we show that inhibition of Neuroleukin expression by an inducible antisense approach largely potentiates the induction of cell death in PC12 cells, thus indicating its protective role in neuronal cells.	info:pmid/21252914#cont:227, info:pmid/12615053#body:15	2	2		Neighbors of cell death, group A, A 1, A true 2
PARK7 ---| apoptosis	Brain {Organ urn:agi-ncimorgan:C1269537}, Kidney {Organ urn:agi-ncimorgan:C1278978}, Prostate {Organ urn:agi-ncimorgan:C1278980}, Endometrium {Organ urn:agi-ncimorgan:C1550633}	Regulation	Knocking down DJ-1 promoted the apoptosis of Ishikawa cells., Down-regulation of DJ-1 enhanced gemcitabine-induced apoptosis in three pancreatic cancer cell lines., Proteomic analysis using 2-dimensional electrophoresis and MALDI-TOF-MS revealed that DJ-1 protein was involved in xanthoangelol-induced apoptosis., Thus, our study suggests that DJ-1 protects against TRAIL-induced apoptosis through t…	info:pmid/23727824#abs:9, info:pmid/22526154#abs:8, info:pmid/18379052#abs:7, info:pmid/21785459#abs:8, info:pmid/21426932#abs:4, info:pmid/22555455#abs:4, info:pmid/19023331#abs:7, info:pmid/15790595#abs:5, info:pmid/19156760#abs:5, info:pmid/23059821#cont:248 <more data available...>	2	57		Neighbors of apoptosis, New Combined Pathway cluster 2 1hit 48v7, New Combined Pathway cluster 1 and 2 (48h) 1hit vs 3hits, New Combined Pathway (3hits) sham vs 48h, New Combined Pathway (3hits) sham vs 1week, New Combined Pathway (48h) 1hit vs 3hits, lane2 4, ad1mirna red, ptn 'ad1 red', group A <more data available...>
NQO1 ---> apoptosis	Kidney {Organ urn:agi-ncimorgan:C1278978}, Breast {Organ urn:agi-ncimorgan:C0006141}, Colon {Organ urn:agi-ncimorgan:C1281569}, Bone Marrow {Organ urn:agi-ncimorgan:C0005953}, Skin {Organ urn:agi-ncimorgan:C0684084}, Brain {Organ urn:agi-ncimorgan:C1269537}	Regulation	Mammalian NAD(P)H:quinone oxidoreductases such as human NQO1 act as inducers of apoptosis., NAD(P)H:quinoneoxidoreductase 1 (NQO1) inhibits some cancers and increases p53 and apoptosis in cells., NQO1 participates in cellular defense against oxidative stress and regulates apoptosis via p53- and NF?B-mediated pathways., NQO1 activity, therefore, is a key determinant of beta-Lapachone-mediated apop…	info:pmid/19709309#abs:1, info:pmid/18676018#abs:1, info:pmid/21706157#abs:1, info:pmid/11412042#abs:9, info:pmid/15837761#abs:1, info:pmid/21947872#abs:7, info:pmid/22687461#abs:8, info:pmid/23831944#abs:7, info:pmid/24189322#abs:7, info:pmid/11279125#abs:1 <more data available...>	2	45		Neighbors of apoptosis, clust 1, group A, A 1, A true 2
PARK7 --+> cell survival	Prostate {Organ urn:agi-ncimorgan:C1278980}, Mesentery {Organ urn:agi-ncimorgan:CL324590}, Brain {Organ urn:agi-ncimorgan:C1269537}, Lung {Organ urn:agi-ncimorgan:C1278908}, Endometrium {Organ urn:agi-ncimorgan:C1550633}, Breast {Organ urn:agi-ncimorgan:C0006141}, Eye {Organ urn:agi-ncimorgan:C1550636}	Regulation	This study describes a novel pathway by which DJ-1 modulates cell survival., DJ-1 protein, as a multifunctional intracellular protein, plays an important role in regulating cell survival and antioxidant stress., Loss of DJ-1 exacerbates the phenotype of SOD2 deficiency, increasing reticulocyte count and decreasing red cell survival., DJ-1 protein, as a multifunctional intracellular protein, plays…	info:pmid/21097510#abs:2, info:pmid/23281015#abs:2, info:pmid/20800516#abs:6, info:pmid/22878563#abs:3, info:pmid/22847454#abs:6, info:pmid/16447757#abs:5, info:pmid/22352837#abs:11, info:pmid/22871147#abs:1, info:pmid/20969476#cont:395, info:pmid/20812780#cont:251 <more data available...>	2	32		Neighbors of cell survival, group A, A 1, A true 2
SLC2A1 ---| apoptosis	Blastocyst {Organ urn:agi-ncimorgan:C1281743}, Central Nervous System {Organ urn:agi-ncimorgan:C0927232}, tooth papilla {Organ urn:agi-organ:tooth%20papilla}, Brain {Organ urn:agi-ncimorgan:C1269537}, head {Organ urn:agi-ncimorgan:C0018670}	Regulation	This suggests that GLUT1 expression upregulation may be a certain degree of inhibition on neuronal apoptosis., An impaired expression of Glut leads to an increase in apoptosis at the blastocyst stage and involves Bax., We report that a decrease in facilitative glucose transporter (GLUT1) expression and reduced glucose transport trigger apoptosis in the murine blastocyst., Enhanced expression of t…	info:pmid/19950593#abs:11, info:pmid/12814351#abs:3, info:pmid/10995754#abs:1, info:pmid/19587217#abs:1, info:pmid/9156573#abs:11, info:pmid/23187830#abs:9, info:pmid/17910902#abs:6, info:pmid/11334423#abs:5, info:pmid/24022001#abs:9, info:pmid/12169439#abs:4 <more data available...>	2	37		Cancer Overview, Neighbors of apoptosis, New Combined Pathway cluster 1 and 2 (48h) 1hit vs 3hits, lane2 4, clust 5-1, group A, A 1, A true 2, yello
PRDX2 ---| cell death	Cerebral cortex {Organ urn:agi-ncimorgan:C0007776}, Brain {Organ urn:agi-ncimorgan:C1269537}, white matter {Organ urn:agi-ncimorgan:C0682708}	Regulation	This study demonstrates that the PrxII located in the nucleus protects cancer cells from DNA damage-induced cell death., peroxiredoxin 2 attenuated reactive oxygen species, DNA damage, nicotinamide adenine dinucleotide depletion, and cell death., When gastric cancer cells were transfected with various concentrations of Prx II antisense plasmid, pPrxII/AS, and then treated with the same concentrat…	info:pmid/21148313#abs:3, info:pmid/23429506#abs:8, info:pmid/12515392#abs:3, info:pmid/11156252#title:1, info:pmid/21248284#cont:295, info:pmid/21111033#body:90, info:pmid/22369136#cont:431, info:pmid/23441897#cont:196, info:pmid/20887976#body:60, info:pmid/24222118#cont:27 <more data available...>	2	12		Neighbors of cell death, group A, A 1, A true 2
YWHAZ ---| cell death	Lung {Organ urn:agi-ncimorgan:C1278908}, Hippocampus {Organ urn:agi-ncimorgan:C0019564}, Midbrain {Organ urn:agi-ncimorgan:C0025462}	Regulation	Overexpression of 14-3-3eta or 14-3-3zeta by transient plasmid transfection increased 14-3-3 protein levels and decreased N-methyl-D-aspartate-induced cell death., Down-regulation of 14-3-3zeta in lung cancer cells led to a dose-dependent increased sensitivity to cisplatin-induced cell death, which was associated with the inhibition of cell proliferation and increased G2-M arrest and apoptosis., …	info:pmid/17455326#abs:7, info:pmid/17699796#abs:4, info:pmid/19364129#abs:7, info:pmid/22562251#cont:84, info:pmid/19779495#body:354, info:pmid/18466333#title:1, info:pmid/20730509#cont:230, info:pmid/20007511#body:354, info:pmid/22193627#cont:158, info:doi/10.1016/j.brainres.2011.11.034#body:45	2	10		Neighbors of cell death, clust 2-3, group A, A 1, A true 2
NQO1 ---| cell death	Lung {Organ urn:agi-ncimorgan:C1278908}, Substantia nigra {Organ urn:agi-ncimorgan:C0038590}, Retina {Organ urn:agi-ncimorgan:C1962966}, Breast {Organ urn:agi-ncimorgan:C0006141}, Cerebral cortex {Organ urn:agi-ncimorgan:C0007776}, Kidney {Organ urn:agi-ncimorgan:C1278978}	Regulation	NAD(P)H:quinone oxidoreductase (NQO1) mediates cell death caused by the novel anti-cancer drug beta-lapachone ., The present study demonstrated that NQO1 deficiency resulted in increased pancreatic ß-cell death induced by multiple low dose of streptozotocin injections., NAD(P)H:quinone oxidoreductase (NQO1) has been reported to play an important role in cell death caused by beta-lapachone , 3,4-d…	info:pmid/19657853#abs:1, info:pmid/23458895#abs:2, info:pmid/19738461#abs:1, info:pmid/22393254#abs:7, info:pmid/14695937#abs:8, info:pmid/21224367#abs:6, info:pmid/21427056#abs:7, info:pmid/23874855#cont:183, info:pmid/24505400#cont:166, info:pmid/24460787#cont:254 <more data available...>	2	30		Neighbors of cell death, clust 1, group A, A 1, A true 2
ANXA1 --+> cell death		Regulation	Neutralization with anti-ANXA1 antibody or gene silencing with ANXA1 siRNA inhibited FK228-induced apoptosis, suggesting that the upregulation of endogenous ANXA1 promotes cell death., Recent studies indicate that the upregulation of endogenous Annexin A1 promotes cell death ., Considering that annexin 1 is also implicated in the regulation of cell death and proliferation, it is possible that the…	info:pmid/17464329#abs:6, info:pmid/23660133#body:16, info:pmid/15485879#body:227, info:pmid/20463149#cont:207, info:pmid/17481860#body:104, info:doi/10.1016/S0014-4827(03)00310-0#body:158	2	6		Neighbors of cell death, grp 2-3, group A, A 1, A true 2
SLC2A1 --+> cell survival	head {Organ urn:agi-ncimorgan:C0018670}	Regulation	In the human acute myeloid leukemia cell line M07e, the growth factor interleukin-3 (IL-3) induces ROS formation, positively affecting Glut1-mediated glucose uptake and cell survival., Further, Slc2a1 individually plays a major role in apoptosis and cell survival., Glut-1 is associated with compensatory changes targeted at protecting glucose delivery to fuel cellular energy metabolism and thus is…	info:pmid/19013234#abs:1, info:pmid/16631145#body:128, info:pmid/20977891#body:95, info:pmid/21826239#cont:317, info:pmid/11585703#body:123, info:pmid/8755650#body:338, info:pmid/17344427#body:210, info:pmid/16543226#body:160, info:pmid/22932131#cont:618, info:pmid/14519432#body:165 <more data available...>	2	11		Neighbors of cell survival, group A, A 1, A true 2
SLC25A6 --+> cell survival		Regulation	Together these results suggest that ANT3 has a potential role in Th cell survival and immune cell homeostasis., Considering the classical function of adenine nucleotide translocator in the regulation of energy metabolism as well as its emerging role in the modulation of apoptosis, the results in the present study suggest that regulation of ANT3 expression via cytokine or STAT-dependent pathways m…	info:pmid/16930576#abs:8, info:doi/10.1016/j.cellimm.2003.11.004#body:18	2	2		Neighbors of cell survival, group A, A 1, A true 2
AHCY ---| apoptosis	Colorectal Region {Organ urn:agi-ncimorgan:C1711309}	Regulation	Here we show that S-adenosylhomocysteine hydrolase inhibitor 3-Deazaneplanocin A induces efficient apoptotic cell death in cancer cells but not in normal cells., Inhibition of protein tyrosine phosphatase attenuated homocysteine- and/or adenosine-induced apoptosis and completely blocked apoptosis induced by the inhibition of S-adenosylhomocysteine hydrolase with MDL-28842., In conclusion, S-adeno…	info:pmid/17437993#abs:2, info:pmid/11000134#abs:5, info:pmid/20556507#abs:11, info:pmid/20634887#abs:8, info:pmid/21524886#body:36, info:pmid/21429800#body:107, info:pmid/21964212#body:59, info:pmid/24330829#cont:374, info:pmid/22750447#body:97, info:pmid/20385124#body:95	2	10		Neighbors of apoptosis, New Combined Pathway (3hits) sham vs 1week, clust 2-3, group A, und2, A 1, A true 2
NUMA1 ---> apoptosis	head {Organ urn:agi-ncimorgan:C0018670}	Regulation	Finally, the silencing of NuMA by RNAi accelerated nuclear breakdown in apoptotic MCF-7 cells., These results characterize the role of NuMA in programmed cell death and suggest that cleavage of NuMA plays a role in apoptotic nuclear breakdown., Conditional expression of NuMA in a mouse myeloid cell line resulted in the induction of aneuploidy, cell cycle arrest in G(2)-M phases, and apoptosis., S…	info:pmid/20467816#abs:6, info:pmid/12508117#abs:11, info:pmid/12944923#abs:5, info:pmid/16199031#body:19, info:pmid/17405811#body:152, info:pmid/19208764#body:196, info:pmid/15265698#body:155	2	7		Neighbors of apoptosis, New Combined Pathway Hippo-contra 3_hit_1w vs Sham/Hippo-contra 3_hit_1w vs Sham down, thrd 1, clust 2-3, group A, A 1, A true 2, bleu
KTN1 ---> apoptosis		Regulation	These results demonstrate that kinectin degradation is an early event in the development of apoptosis.	info:pmid/9771892#body:56	2	1		Neighbors of apoptosis, group A, A 1, A true 2, bleu
CMPK1 --+> cell death		Regulation	AraC-MP is further phosphorylated by UMP-CMP kinase and nucleoside diphosphate kinases to araC-TP, which is incorporated into DNA and subsequently induce cell death .	info:pmid/10838071#body:4	2	1		Neighbors of cell death, group A, A 1, A true 2
SLC25A6 ---> cell death		Regulation	We further found that ANT3 is selectively required for TNF- and oxidative stress-induced cell death in MCF-7 cells, but it is dispensable for cell death induced by several other inducers., We have demonstrated that the overexpression of ANT3 results in cell death; transfected cells have a high sub-G1 fraction, are annexin V-positive, have decreased ? ? m and increased caspase 9 and 3 activities.	info:pmid/17855512#abs:4, info:pmid/15063741#body:69	2	2		Neighbors of cell death, group A, A 1, A true 2
PADI2 --+> apoptosis	Pancreas {Organ urn:agi-ncimorgan:C1278931}	Regulation	arginine deiminase-PEG20 induces apoptosis in melanoma cell lines., PEG-Arginine deiminase treatment induced caspase activation and induction of apoptosis., The morphologic features of dying cells and DNA fragmentation indicated that arginine deiminase induced apoptotic cell death in T lymphoblasts., arginine deiminase inhibited cell proliferation and induced apoptosis in human leukemic CEM cells…	info:pmid/18473854#abs:9, info:pmid/18661517#abs:11, info:pmid/9071817#abs:6, info:pmid/15382078#abs:2, info:pmid/19624867#abs:9, info:pmid/10405315#abs:2, info:pmid/21029397#abs:4, info:pmid/19147587#title:1, info:pmid/21683702#body:96, info:pmid/10803513#title:1 <more data available...>	2	12		Neighbors of apoptosis, New Combined Pathway (1hit) 48h vs 1week, New Combined Pathway Hippo-contra 3_hit_1w vs Sham up, grp 1-3, lane1 2, group A, A 1, A true 2
YWHAZ --+> cell survival	head {Organ urn:agi-ncimorgan:C0018670}, Epidermis {Organ urn:agi-ncimorgan:C0014520}	Regulation	These results reveal a new mechanism of cell survival whereby the formation of 14-3-3zeta/p-Bad and 14-3-3sigma/p-YAP complexes is initiated by laminin-5 stimulation via the alpha3beta1 integrin and FAK/PI3K/Akt signaling pathways, thereby resulting in cell survival and anti-apoptosis., 14-3-3zeta overexpression defines high risk for breast cancer recurrence and promotes cancer cell survival., Ne…	info:pmid/19683525#abs:8, info:pmid/19318578#title:1, info:pmid/22658894#body:64, info:pmid/19218246#body:291, info:pmid/20885446#cont:208, info:pmid/21743495#cont:52, info:pmid/22268296#cont:167, info:pmid/16888247#body:59, info:doi/10.1016/j.yexcr.2009.08.002#body:143	2	9		Neighbors of cell survival, clust 2-1, group A, exp1, A 1, A true 2
PEBP1 --+> apoptosis	Stomach {Organ urn:agi-ncimorgan:C1278920}, Brain {Organ urn:agi-ncimorgan:C1269537}, tibialis anterior muscle {Organ urn:agi-organ:tibialis%20anterior%20muscle}, Gastric mucosa {Organ urn:agi-ncimorgan:C0017136}, Testis {Organ urn:agi-ncimorgan:C1278981}, Intestines {Organ urn:agi-ncimorgan:C0021853}, Prostate {Organ urn:agi-ncimorgan:C1278980}	Regulation	Treatment with RKIP small interfering RNA inhibited TRAIL-induced apoptosis., In a murine model, knockdown of RKIP in prostate cancer cells diminished radiation-induced apoptosis., Loss of RKIP enhanced both angiogenesis and vascular invasion, and protected against apoptosis., In turn, Raf-1 Kinase Inhibitor Protein (RKIP) inhibits the oncogenic activities of MAPK and NF-?B pathways and promotes …	info:pmid/17911631#abs:6, info:pmid/18722266#abs:10, info:pmid/15269597#abs:10, info:pmid/21332389#abs:2, info:pmid/23259789#abs:6, info:pmid/18781826#abs:4, info:pmid/15349122#abs:12, info:pmid/15327891#abs:13, info:pmid/18483365#abs:1, info:pmid/22662230#abs:3 <more data available...>	2	34		Neighbors of apoptosis, New Combined Pathway cluster 1 and 2 (48h) 1hit vs 3hits, grp 1-3, lane1 2, group A, A 1, A true 2, red
ENO1 ---> apoptosis	Ganglion Cell Layer {Organ urn:agi-ncimorgan:C1517441}, Peripheral Nerves {Organ urn:agi-ncimorgan:C0031119}, Stomach {Organ urn:agi-ncimorgan:C1278920}, Brain {Organ urn:agi-ncimorgan:C1269537}, Heart {Organ urn:agi-ncimorgan:C1281570}	Regulation	Apoptosis was partly inhibited by pre-incubation of the endothelial cells with recombinant alpha-enolase., MBP-1, a cellular factor, appears to be involved in multiple functions, including transcriptional modulation, apoptosis and cell growth regulation., The results showed that antibodies against alpha-enolase target antigens in these layers and induce the apoptotic death of sensitive cells., Th…	info:pmid/22207923#abs:6, info:pmid/11973636#abs:1, info:pmid/15324934#abs:10, info:pmid/15860794#abs:10, info:pmid/16401634#abs:8, info:pmid/15805119#body:86, info:pmid/16466929#body:165, info:pmid/18503786#body:130, info:pmid/19846275#body:57, info:pmid/16359544#body:88 <more data available...>	2	17		Apoptosis in Hashimoto's Thyroiditis, Hashimoto's Thyroiditis Overview, Neighbors of apoptosis, New Combined Pathway 3hits 48 vs 7days cluster 1, New Combined Pathway cluster 1 and 2 (48h) 1hit vs 3hits, New Combined Pathway (3hits) sham vs 48h, New Combined Pathway (3hits) sham vs 1week, group A, A 1, A true 2 <more data available...>
HYOU1 ---> cell survival	Cerebellum {Organ urn:agi-ncimorgan:C1268981}	Regulation	ORP150/HSP12A regulates Purkinje cell survival: a role for endoplasmic reticulum stress in cerebellar development., ORP150 also regulates Purkinje cell survival ( ) and it is involved in protecting neuronal cells against glutamate toxicity ( )., Studies of ORP150, a recently described member of this group cloned from hypoxic astrocytes (19), also places it in the endoplasmic reticulum; enhanced e…	info:pmid/14960622#title:1, info:pmid/23363441#cont:738, info:pmid/18404158#body:265, info:pmid/18313712#body:165, info:pmid/10766820#body:43	2	5		Neighbors of cell survival, group A, A 1, A true 2, clust 2 suppl 3-2
RPA1 ---> cell death		Regulation	These results suggest that cell death triggered by RPA70 depletion is delayed and is only visible after long-term depletion., This can be explained if one presumes that loss of RPA1 activity results in death of the cell, which would result in a consistently lower number of GFP-positive cells for a non-functional mutant.	info:pmid/17765923#body:31, info:pmid/18469000#body:318	2	2		Neighbors of cell death, group A, A 1, A true 2
ANXA5 --+> cell death	Liver {Organ urn:agi-ncimorgan:CL384198}, Brain {Organ urn:agi-ncimorgan:C1269537}, Veins {Organ urn:agi-ncimorgan:C0042449}, corpus luteum of ovary {Organ urn:agi-ncimorgan:C0010092}, head {Organ urn:agi-ncimorgan:C0018670}	Regulation	However, calcium is invariably used at high concentrations in annexin V staining, at doses that can induce cell death., Moreover, Annexin V/Propidium Iodide staining showed an induction of cell death at low concentrations that were not effective for CTP., New annexin V molecules labeled by site-specific methods will greatly improve sensitivity for detecting cell death in vivo., The cell death ind…	info:pmid/17578666#abs:3, info:pmid/22917641#abs:7, info:pmid/16954565#abs:11, info:pmid/14737022#abs:3, info:pmid/17961543#abs:4, info:pmid/12477970#abs:7, info:pmid/23975064#abs:3, info:pmid/11723234#abs:7, info:pmid/12815465#body:76, info:pmid/24318879#cont:871 <more data available...>	2	32		Neighbors of cell death, grp 2-3, group A, A 1, A true 2
PADI2 --+> cell death		Regulation	Depleting arginine using pegylated arginine deiminase (ADI-PEG20) results in cell death in melanoma but not normal cells., G. lamblia arginine deiminase specifically binds to and citrullinates the arginine in the conserved CRGKA tail of variant-specific surface proteins , affecting both antigenic switching and antibody-mediated cell death., Inhibition of autophagy by chloroquine and siRNA enhance…	info:pmid/21901069#abs:2, info:pmid/18697833#abs:3, info:pmid/19276647#abs:5, info:doi/10.1016/j.jss.2010.11.360#body:14	2	4		Neighbors of cell death, New Combined Pathway Hippo-contra 3_hit_1w vs Sham up, grp 1-3, group A, A 1, A true 2
ARHGDIA ---| apoptosis	Periodontal Ligament {Organ urn:agi-ncimorgan:C0031093}	Regulation	We provide evidence that ARHGDIA, COBLL1, and TM4SF1 are negative regulators of apoptosis in cultured tumor cells., Proapoptotic genes such as STK17A and BNIP3 were significantly downregulated, whereas the genes PSAP and GDIA1, which were involved in antiapoptosis, were overexpressed., The results indicate that the Low shear stress-induced vascular smooth muscle cell migration and apoptosis are m…	info:pmid/21569526#abs:12, info:pmid/17762391#abs:4, info:pmid/18540023#abs:9, info:pmid/22668020#cont:296, info:pmid/20637860#body:148, info:pmid/22008333#body:110, info:pmid/19041939#body:149, info:pmid/20602252#cont:204, info:pmid/24130754#cont:43, info:pmid/21621020#body:86 <more data available...>	2	12		Neighbors of apoptosis, New Combined Pathway cluster 1 and 2 (48h) 1hit vs 3hits, grp 1-3, group A, A 1, A true 2
SLC2A1 ---| cell death	Prostate {Organ urn:agi-ncimorgan:C1278980}, Blastocyst {Organ urn:agi-ncimorgan:C1281743}, Brain {Organ urn:agi-ncimorgan:C1269537}	Regulation	Increased GLUT1 reduced vascular smooth muscle cell death by more than twofold after serum withdrawal, as evidenced by decreased caspase 3 activity and Trypan blue exclusion studies., Five genes [glucose transporter 1 (Glut1), phosphofructokinase muscle isozyme (Pfkm), prostate glutathione-S -transferase 2 (Gstm2), RNA-binding motif protein 3 and KRAB-A interacting protein 1 (Krip-1)] significant…	info:pmid/19587217#abs:6, info:pmid/12217956#abs:7, info:pmid/22539004#cont:325, info:pmid/11334423#body:265, info:pmid/15808338#body:49, info:pmid/18662583#body:48, info:pmid/15471793#body:150, info:pmid/21426580#cont:222, info:doi/10.1016/S0076-6879(08)01422-5#body:48	2	9		Neighbors of cell death, grp 2-3, group A, A 1, A true 2
FASN ---| cell death	head {Organ urn:agi-ncimorgan:C0018670}, Prostate {Organ urn:agi-ncimorgan:C1278980}, Brain {Organ urn:agi-ncimorgan:C1269537}, Skin {Organ urn:agi-ncimorgan:C0684084}	Regulation	As a result, reduction of FASN expression resulted in hypoxic cell death via malonyl-CoA accumulation., In addition, pharmacological blockade of FASN by amentoflavone preferentially decreased cell viability and induced cell death in SKBR3 cells., In addition, pharmacological blockade of Fatty acid synthase by theanaphthoquinone decreased cell viability and induced cell death in BT-474 cells., FAS…	info:pmid/22786746#abs:9, info:pmid/22767439#abs:5, info:pmid/17182072#abs:13, info:pmid/22485149#cont:140, info:pmid/17468779#body:334, info:pmid/18332904#body:270, info:pmid/10715326#title:1, info:pmid/15040885#body:297, info:pmid/16699540#body:298, info:pmid/22952445#title:1 <more data available...>	2	27		Neighbors of cell death, clust 2-3, group A, A 1, A true 2
ENO1 ---> cell death	Heart {Organ urn:agi-ncimorgan:C1281570}	Regulation	This study suggested that exogenous expression of MBP-1 induces cell death in fibroblasts by blocking cell proliferation., On the other hand, the carboxy terminal half (amino acids 190-335) of MBP-1 induced cell death in murine fibroblasts similar to full length MBP-1., The introduction of the alpha-enolase protein into the cells restores ATP levels and prevents cell death during ischemic hypoxia…	info:pmid/8519685#abs:7, info:pmid/9074493#abs:5, info:pmid/15459207#abs:9, info:pmid/22262863#abs:9, info:pmid/15805119#body:88, info:pmid/11973636#body:94, info:pmid/15752986#body:74, info:pmid/24098805#cont:58, info:pmid/12361953#body:50, info:pmid/16359544#body:285 <more data available...>	2	11		Neighbors of cell death, group A, A 1, A true 2, clust 2 suppl 3-1
PKM ---> apoptosis	Fetus {Organ urn:agi-ncimorgan:C1305737}	Regulation	Furthermore, the combination of pshRNA-pkm2 and docetaxel inhibited tumor growth and promoted more cancer cell apoptosis both in vivo and in vitro., Silencing of PKM2 enhances both apoptosis and differentiation of rat and human glioma spheroids., Tumor cells are more vulnerable to this induced toxicity due to possession of specific phenotypes of elevated expression for FAS and pyruvate kinase, ty…	info:pmid/20507318#abs:7, info:pmid/24481450#abs:3, info:pmid/11388772#abs:6, info:pmid/23441447#abs:7, info:pmid/22154083#body:123, info:pmid/23791887#body:116, info:pmid/24120138#body:59, info:pmid/17308100#title:1, info:pmid/22627140#body:80, info:pmid/20336315#cont:202 <more data available...>	2	16		Neighbors of apoptosis, New Combined Pathway cluster 1 and 2 (48h) 1hit vs 3hits, (3hits) 48 vs 1week, 4, grp 1-3, lane1 2, group A, A 1, A true 2, red
GPI ---| apoptosis	Bone and Bones {Organ urn:agi-ncimorgan:C0262950}	Regulation	We demonstrate here that Autocrine motility factor/ phosphoglucose isomerase also protects against thapsigargin - and tunicamycin -induced endoplasmic reticulum stress and apoptosis., In the Hep3B system, ursolic acid dramatically suppressed autocrine motility factor/phosphoglucose isomerase-induced anti-apoptotic signaling transmission, including Akt, p85, Bad, and Stat3 phosphorylation., The re…	info:pmid/21252914#abs:3, info:pmid/22549898#abs:7, info:pmid/19819066#body:21, info:pmid/15613449#body:234, info:pmid/22699485#cont:452, info:pmid/23027359#cont:16, info:pmid/18692117#body:40, info:pmid/17925402#body:203, info:pmid/20089858#body:290	2	9		Neighbors of apoptosis, New Combined Pathway 3hits 48 vs 7days cluster 1, grp 1-3, lane1 2, clust 2-3, group A, A 1, A true 2
PLIN3 ---> cell survival		Regulation	To further support the finding that TIP47 has a protective effect on cell survival, we examined truncated-TIP47-, TIP47- and sham-transfected NIH3T3 cells following taxol treatment, using fluorescent microscopy.	info:pmid/20708296#body:143	2	1		Neighbors of cell survival, group A, A 1, A true 2
TPI1 ---> apoptosis		Regulation	Reduced catalytic activity of triosephosphate isomerase through Cdk2-mediated phosphorylation will hence disturb glycolytic pathways, and limit ATP supply in etoposide-treated HeLa cells, leading to apoptosis.	info:pmid/20149834#body:85	2	1		Neighbors of apoptosis, (3hits) 48 vs 1week, New Combined Pathway Hippo-contra 3_hit_48h vs Sham up, group A, A 1, A true 2
ENO1 --+> cell survival	Cardiovascular system {Organ urn:agi-ncimorgan:C1269562}	Regulation	The gene and protein expressions of a-enolase were enhanced by reperfusion in a MEK-dependent fashion, thereby increasing ATP production and survival of the cells ., In addition, Mizukami et al. reported that introduction of a-enolase protein into rat cardiomyocytes increased cell survival after ischemic hypoxia and reoxygenation ., In this study, expression of TPI-1 and ENO1, which enhances canc…	info:pmid/19042146#body:142, info:pmid/24361255#body:10, info:pmid/23504277#cont:380, info:pmid/20483266#body:145	2	4		Neighbors of cell survival, group A, A 1, A true 2, clust 2 suppl 3-2
PHGDH ---> cell survival	Amygdaloid {Organ urn:agi-ncimorgan:C0002708}	Regulation	A 36% reduction in expression of Phgdh in the amygdala of the inbred-P rat compared to the iNP rat has the potential to alter cell survival, neuritogenesis, and voltage propagation ( ) in this region.	info:pmid/17517326#body:142	2	1		Neighbors of cell survival, group A, A 1, A true 2
PKM ---> cell survival		Regulation	We also showed that PKM2 affected cell survival by regulating Bcl-xL at the transcriptional level., The SAICAR-PKM2 interaction also promoted cancer cell survival in glucose-limited conditions., These results suggest that PKM2 inhibition via oxidation during oxidative stress contributes to cell survival when ROS accumulate ., In addition, he showed that inhibition of PKM2 might promote cancer cel…	info:pmid/22627140#abs:4, info:pmid/23086999#abs:5, info:pmid/22406683#body:98, info:pmid/24103450#cont:72, info:doi/10.1016/j.semcdb.2012.02.003#body:98	2	5		Neighbors of cell survival, clust 2-1, group A, A 1, A true 2
ARHGDIA ---| cell death		Regulation	Over-expression of RhoGDI-alpha increased cell viability and decreased activated JNK expression following exposure to Mycophenolic acid, whereas knockdown of RhoGDI-alpha enhanced Mycophenolic acid-induced cell death and increased the activation of JNK., Cellular function of RhoGDI-a mediates the cycling of Rac1 and the regulation of pancreatic beta cell death., In these experiments, RhoGDI-a ove…	info:pmid/19041939#abs:12, info:pmid/22564631#title:1, info:pmid/20637860#body:162	2	3		Neighbors of cell death, grp 1-3, group A, A 1, A true 2
CBX3 ---> cell survival		Regulation	These results suggest that heterochromatin protein 1? disulfide dimerization plays a pivotal role in cell survival under oxidative conditions., This result suggests that Heterochromatin protein 1 plays an important role in cell survival, by supporting cell proliferation as previously reported., More specifically, Cbx3 has been documented to negatively regulate adipocyte differentiation from pread…	info:pmid/20675861#cont:336, info:pmid/23611785#body:129, info:pmid/21659642#cont:34, info:pmid/22421140#body:141, info:pmid/14532126#body:222, info:doi/10.1016/j.vph.2012.02.014#body:141	2	6		Neighbors of cell survival, New Combined Pathway Hippo-contra 3_hit_48h vs Sham down, clust 2-1, group A, A 1, A true 2, clust 2 suppl 3-2
AHCY ---> cell death		Regulation	Moreover, it has been shown that SAHH activity not only is essential for the activation of the expression of particular genes but also contributes to cellular senescence mechanisms and cell death ., Our identification of S-adenosylhomocysteine hydrolase inhibitor 3-Deazaneplanocin A, which can reverse Polycomb-repressive complex2 and histone methylation-mediated gene silencing and effectively ind…	info:pmid/23079506#body:8, info:pmid/17437993#body:303	2	2		Neighbors of cell death, group A, und2, A 1, A true 2
EIF3C ---> cell death		Regulation	Eventually manipulating the expression of eIF3c led to cell death.	info:pmid/23623922#body:123	2	1		Neighbors of cell death, 4, group A, A 1, A true 2
PRDX2 ---> cell survival	Lung {Organ urn:agi-ncimorgan:C1278908}, Tunica submucosa {Organ urn:agi-ncimorgan:C0225344}	Regulation	However, the mechanism by which Prdx2 modulates colorectal cancer cells' survival is unknown., Furthermore, expression of mouse TPx in PC12 pheochromocytoma cells prolonged their survival in the absence of nerve growth factor (NGF) and serum, indicating that TPx could promote neuronal cell survival., Prdx2 has also been shown to play a critical role in the modulation of cell survival by clearing …	info:pmid/24234423#abs:3, info:pmid/9115640#abs:8, info:pmid/24125860#body:142, info:pmid/20387008#cont:251, info:pmid/21750082#cont:680	2	5		Neighbors of cell survival, group A, A 1, A true 2
PLIN3 ---> cell death		Regulation	TIP47, but not its truncated form, t-TIP47, decreased taxol-induced cell death as determined by propidium iodide and fluorescent Annexin V staining., Cell death-inducing DFF45 like effector and Perilipin-Adipophilin-TIP47 family members, as lipid droplet-associated proteins, showed specific gene expression profiles after Polyunsaturated fatty acid pre-treatment., We found that overexpression of t…	info:pmid/20708296#abs:4, info:pmid/23879935#abs:8, info:pmid/20556887#abs:1, info:pmid/21885430#cont:622, info:pmid/23566650#body:133, info:pmid/22802652#cont:291, info:pmid/21979894#cont:344, info:doi/10.1186/1476-511X-12-111#cont:422	2	8		Neighbors of cell death, group A, A 1, A true 2
ANXA5 ---> cell survival	Alveolus {Organ urn:agi-ncimorgan:C1515933}	Regulation	In support of this hypothesis are results showing that (1) two specific inhibitors of gamma-carboxyglutamic acid-phosphatidylserine interactions, namely soluble phosphatidylserine and Annexin V, abrogate gas6-mediated endothelial cell survival and (2) Soluble phosphatidylserine inhibits Akt activation, a downstream intracellular event triggered by gas6-Axl binding., Therefore, annexin A5 is cruci…	info:pmid/18760998#abs:4, info:pmid/23659799#body:241, info:pmid/21412050#cont:31	2	3		Neighbors of cell survival, group A, A 1, A true 2
ANXA1 --+> cell survival	Bladder {Organ urn:agi-ncimorgan:C1281573}	Regulation	Annexin A1 down-regulation in patients with bladder pain syndrome might decrease cell survival and contribute to compromised urothelial function., Therefore, the down-regulated annexin A1 and S100A6 may be involved in the abnormal cell survival phenotype with proteins S100C, S100B and up-regulated SOD1., They speculate on the potential involvement of annexins in bladder function and bladder pain …	info:pmid/23376147#abs:14, info:pmid/21242110#body:170, info:pmid/23085050#body:45	2	3		Neighbors of cell survival, group A, A 1, A true 2
DNAJA1 ---| apoptosis	Fingers {Organ urn:agi-ncimorgan:C0016129}, longissimus thoracis muscle {Organ urn:agi-ncimorgan:C0224307}	Regulation	However, DnaJa1 protein and Eif3 may play additional roles in virus trafficking or apoptosis, respectively., Among DnaJ homologs, which act as cochaperones of Hsp70, DjB1 was strongly induced, and DjA1 was weakly induced; 1.5 mmol/L SNAP-induced apoptosis was prevented by coexpression of Hsp70 and DjB1 or DjA1., Additionally, Hdj2 is a multifunction protein that includes (i) facilitating androgen…	info:pmid/15522117#body:110, info:pmid/17513437#body:138, info:pmid/21999493#cont:101, info:pmid/19420232#body:249	2	4		Neighbors of apoptosis, group A, A 1, A true 2
TXNDC17 ---| apoptosis	Prostate {Organ urn:agi-ncimorgan:C1278980}	Regulation	Deficiency of TRP14 or thioredoxin1 enhanced TNF-alpha-induced activation of caspases and subsequent apoptosis by a similar extent., Both TRP14 and thioredoxin1 inhibit the pathways of nuclear factor-kappaB , mitogen-activated protein kinases, and apoptosis in cells stimulated with tumor necrosis factor-alpha (TNF-alpha), but they appear to do so by acting on target proteins, some of which do not…	info:pmid/14607843#abs:3, info:pmid/19628032#abs:5, info:pmid/23483004#cont:273	2	3		Neighbors of apoptosis, New Combined Pathway Hippo-contra 3_hit_48h vs Sham up, New Combined Pathway Hippo-contra 3_hit_1w vs Sham up, lane2 4, group A, A 1, A true 2, bleu
NQO1 ---> cell survival	Retina {Organ urn:agi-ncimorgan:C1962966}, Respiratory System {Organ urn:agi-ncimorgan:C1269561}	Regulation	Similarly, overexpression of NQO-1 results in approximately 75% cell survival at concentrations of t-BOOH that kill more than 75% of control cells (Fig. 4A) ., These downstream cytoprotective proteins, such as heme oxygenase-1 (HO-1) and NAD(P)H quinone oxidoreductase 1 (NQO-1), can maintain cellular homeostasis and promote cell survival under stress., ... , which is known as a strong inducer of …	info:pmid/19117929#body:118, info:pmid/23708697#cont:20, info:pmid/23576095#cont:394	2	3		Neighbors of cell survival, group A, A 1, A true 2
HSPBP1 ---> apoptosis	Heart {Organ urn:agi-ncimorgan:C1281570}	Regulation	HspBP1 thus contributes to the induction of cathepsin-mediated programmed cell death by anticancer drugs in tumor cells., It is possible that HspBP1 may be involved in other Hsp70-regulated activities such as apoptosis via the stress-activated protein kinase pathway.	info:pmid/17855353#body:76, info:pmid/9830037#body:263	2	2		Neighbors of apoptosis, New Combined Pathway Hippo-contra 3_hit_48h vs Sham up, group A, A 1, A true 2
HSPBP1 --+> cell death		Regulation	Ectopic expression of HspBP1 enhances anticancer drug-induced permeabilization of lysosomal membranes and cathepsin-mediated cell death.	info:pmid/17855353#body:249	2	1		Neighbors of cell death, New Combined Pathway Hippo-contra 3_hit_48h vs Sham up, group A, A 1, A true 2
PEBP1 ---| cell survival	tibialis anterior muscle {Organ urn:agi-organ:tibialis%20anterior%20muscle}, Mesenchyme {Organ urn:agi-ncimorgan:C0162415}	Regulation	Among 260 dysregulated proteins, metabolic enzymes represented the largest class of proteins differentially expressed; a down-regulation of ß-enolase might be associated with a decreased expression of fast-twitch myosin-4; the 14-3-3 proteins displayed an up-regulation, which might facilitate the inhibition of mTOR signaling; an up-regulation of a-crystallin B chain might be related to the later …	info:pmid/22227918#abs:3, info:pmid/15686621#body:113, info:pmid/24103426#cont:270, info:pmid/24565133#cont:197	2	4		Neighbors of cell survival, group A, A 1, A true 2
GPI --+> cell survival		Regulation	Autocrine motility factor/ phosphoglucose isomerase promotes cell survival by the pAkt survival pathway., The enzymatic activity of intrinsic Glucose phosphate isomerase is essential for individual cell survival, which seems to be a minimum requirement for the cell [12]., DISCUSSION TOP ABSTRACT INTRODUCTION EXPERIMENTAL PROCEDURES RESULTS DISCUSSION REFERENCES Phosphoglucose isomerase/autocrine …	info:pmid/21252914#abs:1, info:pmid/22699485#cont:33, info:pmid/17925402#body:203	2	3		Neighbors of cell survival, clust 2-1, group A, A 1, A true 2
RPA1 ---> cell survival		Regulation	These studies demonstrated that Rpa1 is essential not only for cell survival but also for the prevention of cancer., The data presented here demonstrate that RPA70 is indeed essential for cell survival, and are one of the first examples demonstrating that variance-specific differential cell killing, based on a single nucleotide difference in mRNA sequence, is achievable.	info:pmid/20212136#body:41, info:pmid/10419555#body:292	2	2		Neighbors of cell survival, group A, A 1, A true 2
GARS --+> cell death		Regulation	Secreted glycyl-tRNA synthetase induces cancer cell death in vivo.	info:pmid/22345558#cont:614	2	1		Neighbors of cell death, group A, A 1, A true 2
ARHGDIA ---> cell survival	Reproductive System {Organ urn:agi-ncimorgan:CL107467}	Regulation	RhoGDIa blocked caspase 3-dependent cleavage of Rac1 [115], thus promoting cancer cell survival., While the precise manner in which ARHGDIA regulates apoptosis/cell survival in human cancer is not known, studies in cultured rodent insulinoma cells show that overexpression of ARHGDIA increased cell viability and decreased activated c-Jun N-terminal kinase expression following exposure to the apopt…	info:pmid/20545614#cont:336, info:pmid/21569526#cont:161	2	2		Neighbors of cell survival, group A, A 1, A true 2
RPA1 ---> apoptosis		Regulation	Furthermore, RPA70 silencing as well as inhibition of p53Ser15 phosphorylation induced apoptosis in the resistant hypoxic cancer cells., Furthermore, hypoxia leads to disruption of the complex between p53 and RPA70, dissociation of RPA70 and activation of RPA70-mediated nucleotide excision repair and non-homologous end-joining repair, which cause resistance to apoptosis in hypoxic cancer cells .	info:pmid/22288499#cont:43, info:pmid/23945296#cont:91	2	2		Neighbors of apoptosis, group A, A 1, A true 2, bleu
GARS --+> apoptosis		Regulation	Secreted glycyl-tRNA synthetase induces apoptosis in several different tumor cells.	info:pmid/22345558#cont:251	2	1		Neighbors of apoptosis, New Combined Pathway cluster 1 and 2 (48h) 1hit vs 3hits, New Combined Pathway (3hits) sham vs 48h, New Combined Pathway (48h) 1hit vs 3hits, group A, A 1, A true 2
CBX3 ---> apoptosis		Regulation	Depletion of Heterochromatin protein 1 in proliferating embryonic cells caused aberrant progression of the cell cycle at S phase and G2/M phase, linked to aberrant chromosome segregation, cytokinesis, and an increase in apoptosis., Heterochromatin protein 1 recruitment is necessary for Krüppel-like transcription factor11-mediated apoptosis and senescence., Besides, the methylated H3K9-binding pro…	info:pmid/15905474#abs:4, info:pmid/22318730#cont:327, info:pmid/21629434#cont:199	2	3		Neighbors of apoptosis, New Combined Pathway Hippo-contra 3_hit_48h vs Sham down, grp 3-2, thrd 1, group A, A 1, A true 2
CLIC1 ---> cell death		Regulation	Second, CLIC1, which completely co-localized with CLT1 in endothelial cells, is required for CLT1 internalization as well as CLT1-induced cell death.	info:pmid/22203240#cont:268	2	1		Neighbors of cell death, group A, A 1, A true 2
TUBB6 ---| cell death		Regulation	TUBB6 also inhibited caspase-1–mediated cell death in an overexpression system.	info:pmid/24173717#cont:63	2	1		Neighbors of cell death, New Combined Pathway Hippo-contra 3_hit_48h vs Sham up, group A, A 1, A true 2
FSCN1 --+> cell survival		Regulation	To clarify the mechanisms by which fascin depletion reduces cell survival, we investigated the phosphorylation of FAK, Akt, and Erk.	info:pmid/22005766#cont:383	2	1		Neighbors of cell survival, group A, A 1, A true 2
PEBP1 --+> cell death		Regulation	Conversely, the induction of RKIP by Doxycycline in Flp-In T-Rex-293 cells induced substantial cellular death (Supplementary Figure S2).	info:pmid/22279539#cont:121	2	1		Neighbors of cell death, group A, A 1, A true 2
FAM129A ---> cell survival		Regulation	Niban promotes p53 downregulation and cell survival	info:pmid/22510990#cont:307	2	1		Neighbors of cell survival, group A, A 1, A true 2
TPI1 --+> cell survival	Cardiovascular system {Organ urn:agi-ncimorgan:C1269562}	Regulation	In this study, expression of TPI-1 and ENO1, which enhances cancer cell survival and proliferation, were higher in metastatic tumors than in primary tumors, and TAGLN2, which suppresses invasion of cancer cells, was lower in metastatic tumors than in primary tumors.	info:pmid/23504277#cont:380	2	1		Neighbors of cell survival, New Combined Pathway Hippo-contra 3_hit_48h vs Sham up, group A, A 1, A true 2
EIF3C ---| apoptosis		Regulation	Further, apoptosis was induced as a result of eIF3c knockdown.	info:pmid/23733421#abs:9	2	1		Neighbors of apoptosis, New Combined Pathway cluster 1 and 2 (48h) 1hit vs 3hits, 4, group A, A 1, A true 2, bleu
FSCN1 ---> apoptosis		Regulation	Thirteen proteins from several pathways (nucleoside diphosphate kinase A, stathmin, valosin-containing protein, annexin A1, dihydropyrimidinase-related protein-3, DJ-1 protein, glutathione S-transferase P, lamin A/C, fascin, cofilin, vimentin, vinculin, and moesin) were differentially expressed and most have been shown to play a role in differentiation, migration, invasion, proliferation, apoptos…	info:pmid/19156760#abs:5	2	1		Neighbors of apoptosis, New Combined Pathway cluster 1 and 2 (48h) 1hit vs 3hits, New Combined Pathway (3hits) sham vs 48h, group A, A 1, A true 2
PADI2 ---| cell survival		Regulation	Depleting arginine from the growth media by the addition of pegylated arginine deiminase (ADI-PEG 20) decreased the production of argininosuccinate in fumarate hydratase-deficient cells and reduced cell survival and proliferation.	info:pmid/24280230#abs:7	2	1		Neighbors of cell survival, New Combined Pathway Hippo-contra 3_hit_1w vs Sham up, group A, A 1, A true 2
FASN ---> apoptosis	Prostate, Colon, breast	Regulation	The specific fatty acid synthase inhibitor cerulenin can induce apoptosis in cancer cells., Furthermore, silencing of the FASE gene by RNAi significantly inhibited LNCaP cell growth and ultimately resulted in induction of apoptosis., Results suggest that dietary SPI, by decreasing circulating insulin levels and colon FASN expression, attenuates insulin-induced DNA damage and FASN-mediated anti-ap…	info:pmid/16546963#abs:2, info:pmid/12839976#abs:4, info:pmid/18239060#abs:10, info:pmid/17283163#cont:376, info:pmid/18281512#cont:282, info:pmid/14563831#cont:395, info:pmid/12517789#cont:394, info:pmid/16707454#cont:256, info:pmid/15026345#cont:298, info:pmid/16061653#cont:231	2	10		Fatty Acid Synthase Signaling in Prostate Cancer, Neighbors of apoptosis, New Combined Pathway cluster 1 and 2 (48h) 1hit vs 3hits, New Combined Pathway (3hits) sham vs 48h, clust 2-3, group A, A 1, A true 2
NUMA1 --+> apoptosis		Regulation	Finally, the silencing of NuMA by RNAi accelerated nuclear breakdown in apoptotic MCF-7 cells., These results characterize the role of NuMA in programmed cell death and suggest that cleavage of NuMA plays a role in apoptotic nuclear breakdown., Conditional expression of NuMA in a mouse myeloid cell line resulted in the induction of aneuploidy, cell cycle arrest in G(2)-M phases, and apoptosis., A…	info:pmid/20467816#abs:6, info:pmid/12508117#abs:11, info:pmid/12944923#abs:5, info:pmid/17405811#body:152, info:pmid/19208764#body:196	2	5		Cell Death Mediated by Cytotoxic Cells, Neighbors of apoptosis, New Combined Pathway Hippo-contra 3_hit_1w vs Sham/Hippo-contra 3_hit_1w vs Sham down, thrd 1, clust 2-3, group A, A 1, A true 2, bleu

## Sheet: Fig 8C Protein List
Name	Type	Description	Connectivity	Organism	Swiss-Prot Accession	Alias	Found In Pathways	GO Cellular Component	GO Biological Process	GO Molecular Function
CLIC1	Protein	chloride intracellular channel 1	86	Homo sapiens, Mus musculus, Rattus norvegicus	O00299, Q5SRT3, Q542F1, Q9Z1Q5, Q6MG61, Q15089, Q502X1	G6, NCC27, DADB-110M10.1, chloride intracellular channel protein 1, hRNCC, p64CLCP, RNCC protein, chloride channel ABP, nuclear chloride ion channel 27, nuclear chloride ion channel protein <more data available...>	Neighbors of cell proliferation, Neighbors of Neoplasms, Neighbors of cell migration, Neighbors of Neoplasm Metastasis, Neighbors of apoptosis, Neighbors of cell motility, Neighbors of cell adhesion, Neighbors of cell differentiation, Neighbors of vascularization, Neighbors of cell cycle <more data available...>	membrane, integral component of membrane, chloride channel complex, nuclear membrane, nuclear envelope, plasma membrane, cytoplasm, perinuclear region of cytoplasm, mitochondrion, nucleus <more data available...>	positive regulation of osteoblast differentiation, signal transduction, regulation of ion transmembrane transport, chloride transmembrane transport, ion transport, chloride transport, transport, regulation of mitochondrial membrane potential	voltage-gated ion channel activity, chloride channel activity, voltage-gated chloride channel activity
SLC2A1	Protein	solute carrier family 2 (facilitated glucose transporter), member 1	1127	Homo sapiens, Mus musculus, Rattus norvegicus	P11166, Q59GX2, P17809, P11167, Q61608, Q6GTI3, A8K9S6, B2R620, D3DPX0, O75535 <more data available...>	PED, DYT9, GLUT, DYT17, DYT18, EIG12, GLUT1, HTLVR, GLUT1DS, solute carrier family 2, facilitated glucose transporter member 1 <more data available...>	Proliferative Diabetic Retinopathy, Insulin Influence on Glycogenesis, Obesity Induced Insulin Resistance in Myocytes, Insulin Resistance in Hepatocytes, Insulin Influence on Lipogenesis, Proteins Involved in Pathogenesis of Diabetes Mellitus Type 2, Peripheral Tissue Microangiopathy in Insulin Resistance, Proteins Involved in Pathogenesis of Congenital Hypothyroidism, Common Non-genomic Effects …	membrane, integral component of membrane, caveola, basolateral plasma membrane, cortical actin cytoskeleton, midbody, intracellular, plasma membrane, cytoplasm, melanosome <more data available...>	small molecule metabolic process, L-ascorbic acid metabolic process, energy reserve metabolic process, vitamin metabolic process, water-soluble vitamin metabolic process, transmembrane transport, cellular response to glucose starvation, regulation of insulin secretion, hexose transmembrane transport, xenobiotic transport <more data available...>	transmembrane transporter activity, sugar:hydrogen symporter activity, glucose transmembrane transporter activity, D-glucose transmembrane transporter activity, substrate-specific transmembrane transporter activity, dehydroascorbic acid transporter activity, xenobiotic transporter activity, transporter activity, protein self-association, kinase binding
ENO1	Protein	enolase 1, (alpha)	336	Homo sapiens, Mus musculus, Rattus norvegicus	E2DRY6, P06733, P17182, Q5FW97, P04764, Q5BJ93, B2RD59, P22712, Q16704, Q4TUS4 <more data available...>	NNE, PPH, MPB1, ENO1L1, alpha-enolase, enolase-alpha, tau-crystallin, non-neural enolase, alpha enolase like 1, phosphopyruvate hydratase <more data available...>	Apoptosis in Hashimoto's Thyroiditis, Glycolysis, Hashimoto's Thyroiditis Overview, Neighbors of cell migration, Neighbors of cell proliferation, Neighbors of Neoplasm Metastasis, Neighbors of apoptosis, Neighbors of cell adhesion, Neighbors of cell differentiation, Neighbors of Cancer <more data available...>	extrinsic component of plasma membrane, synaptic membrane, M band, phosphopyruvate hydratase complex, plasma membrane, cytoplasm, cytosol, nucleus, neuron projection, extracellular vesicular exosome	small molecule metabolic process, gluconeogenesis, glycolytic process, glucose metabolic process, in utero embryonic development, negative regulation of cell growth, cellular response to acid, response to virus, negative regulation of transcription, DNA-templated, negative regulation of transcription from RNA polymerase II promoter <more data available...>	transcription corepressor activity, sequence-specific DNA binding transcription factor activity, phosphopyruvate hydratase activity, protein homodimerization activity, protein heterodimerization activity, RNA binding, DNA binding, magnesium ion binding
AHCY	Protein	adenosylhomocysteinase	136	Homo sapiens, Mus musculus, Rattus norvegicus	P23526, P50247, Q3TF14, Q5M9P0, P10760, Q91WF1, A8K307, B3KUN3, E1P5P2, F5H737 <more data available...>	SAHH, adoHcyase, adenosylhomocysteinase, S-adenosylhomocysteine hydrolase, S-adenosyl-L-homocysteine hydrolase, CuBP, AA987153, AL024110, RP23-192A6.3, liver copper-binding protein <more data available...>	Neighbors of cell proliferation, Neighbors of apoptosis, Neighbors of cell differentiation, Neighbors of Cancer, Neighbors of Neoplasms, Neighbors of Infection, Neighbors of chemotaxis, Neighbors of cell death, Neighbors of embryonal development, Neighbors of Carcinoma, Hepatocellular <more data available...>	cytoplasm, cytosol, melanosome, nucleus, neuron projection	chronic inflammatory response to antigenic stimulus, small molecule metabolic process, homocysteine biosynthetic process, S-adenosylhomocysteine catabolic process, one-carbon metabolic process, sulfur amino acid metabolic process, response to nutrient, xenobiotic metabolic process, response to hypoxia, circadian sleep-wake cycle <more data available...>	adenosylhomocysteinase activity, protein self-association, NAD binding, adenyl nucleotide binding, copper ion binding
NQO1	Protein	NAD(P)H dehydrogenase, quinone 1	668	Homo sapiens, Mus musculus, Rattus norvegicus	P15559, B4DLR8, Q542Y0, Q64669, P05982, Q63478, B2R5Y9, B4DNM7, B7ZAD1, Q86UK1	DTD, QR1, DHQU, DIA4, NMOR1, NMORI, NAD(P)H dehydrogenase [quinone] 1, azoreductase, diaphorase-4, DT-diaphorase <more data available...>	Neurotoxin-Induced Parkinson's Disease, Oxidative Stress in Amyotrophic Lateral Sclerosis, Neighbors of glucose import, Neighbors of aging, Neighbors of Respiratory chain, Neighbors of Metabolic Diseases, Neighbors of ROS generation, Neighbors of Kidney Diseases, Neighbors of lipid metabolism, Neighbors of Neurodegenerative Diseases <more data available...>	cytoplasm, cytosol, neuronal cell body	small molecule metabolic process, oxidation-reduction process, regulation of cellular amino acid metabolic process, aging, synaptic transmission, cholinergic, positive regulation of neuron apoptotic process, response to toxic substance, response to nutrient, response to estradiol, response to ethanol <more data available...>	oxidoreductase activity, NAD(P)H dehydrogenase (quinone) activity, cytochrome-b5 reductase activity, acting on NAD(P)H, superoxide dismutase activity
FASN	Protein	fatty acid synthase	762	Homo sapiens, Mus musculus	P49327, P19096, Q13479, Q16702, Q4LE83, Q6P4U5, Q6SS02, Q969R1, Q96C68, Q96IT0 <more data available...>	FAS, OA-519, SDR27X1, fatty acid synthase, short chain dehydrogenase/reductase family 27X, member 1, A630082H08Rik, RP23-99M13.6, malonyl transferase, RIKEN cDNA A630082H08 gene, Fatty acid synthase, catalytic subunit <more data available...>	Fatty Acid Synthase Signaling in Prostate Cancer, Proteins Involved in Pathogenesis of Diffuse Large-B-cell Lymphoma, Thyroid Hormones in Adipose Tissue Metabolism, Neighbors of cell proliferation, Neighbors of Neoplasm Metastasis, Neighbors of apoptosis, Neighbors of cell adhesion, Neighbors of cell differentiation, Neighbors of Cancer, Neighbors of Neoplasms <more data available...>	plasma membrane, cytoplasm, Golgi apparatus, cytosol, mitochondrion, glycogen granule, melanosome	metabolic process, lipid metabolic process, small molecule metabolic process, oxidation-reduction process, fatty acid biosynthetic process, triglyceride biosynthetic process, energy reserve metabolic process, cellular lipid metabolic process, fatty acid metabolic process, vitamin metabolic process <more data available...>	oxidoreductase activity, enoyl-, 3-oxoacyl-, catalytic activity, hydrolase activity, lyase activity, transferase activity, transferase activity, transferring acyl groups, transferase activity, transferring acyl groups other than amino-acyl groups, fatty acid synthase activity <more data available...>
MTHFD1	Protein	methylenetetrahydrofolate dehydrogenase (NADP+ dependent) 1, methenyltetrahydrofolate cyclohydrolase, formyltetrahydrofolate synthetase	64	Homo sapiens, Mus musculus, Rattus norvegicus	P11586, F5H2F4, Q3TW74, Q8BXX7, Q922D8, P27653, Q62808, B2R5Y2, G3V2B8, Q86VC9 <more data available...>	MTHFC, MTHFD, C-1-tetrahydrofolate synthase, cytoplasmic, C1-THF synthase, cytoplasmic C-1-tetrahydrofolate synthase, 5,10-methylenetetrahydrofolate dehydrogenase, 5,10-methylenetetrahydrofolate cyclohydrolase, 10-formyltetrahydrofolate synthetase, Dcs, E430024A07Rik, C1-tetrahydrofolate synthase, methylenetetrahydrofolate dehydrogenase (NADP+ dependent), methenyltetrahydrofolate cyclohydrolase, …	Neighbors of Neoplasms, Neighbors of cell growth, Neighbors of cell differentiation, Neighbors of embryonal development, Neighbors of cell division, Neighbors of DNA replication, New Pathway, cluster 2 48 vs 7day (1hit) cortex ipsi, cluster 1 (3hits) 48vs7days, kaz down <more data available...>	cytoplasm, cytosol, mitochondrion	metabolic process, small molecule metabolic process, oxidation-reduction process, cellular amino acid biosynthetic process, methionine biosynthetic process, folic acid-containing compound biosynthetic process, histidine biosynthetic process, purine nucleotide biosynthetic process, one-carbon metabolic process, vitamin metabolic process <more data available...>	oxidoreductase activity, methylenetetrahydrofolate dehydrogenase, methylenetetrahydrofolate dehydrogenase (NADP+) activity, catalytic activity, hydrolase activity, ligase activity, methenyltetrahydrofolate cyclohydrolase activity, formate-tetrahydrofolate ligase activity, nucleotide binding, ATP binding
GPI	Protein	glucose-6-phosphate isomerase	333	Homo sapiens, Mus musculus, Rattus norvegicus	P06744, P06745, Q6P6V0, B4DG39, Q9BRD3, Q9BSK5, Q9UHE6, O89062, Q3TEE7, Q3TW50 <more data available...>	AMF, NLK, PGI, PHI, GNPI, SA36, SA-36, glucose-6-phosphate isomerase, neuroleukin, oxoisomerase <more data available...>	Proliferative Diabetic Retinopathy, Glycolysis, Role of Hexosamine Pathway in Diabetic Microangiopathy, Peripheral Tissue Microangiopathy in Insulin Resistance, Neighbors of cell proliferation, Neighbors of Neoplasms, Neighbors of cell migration, Neighbors of Neoplasm Metastasis, Neighbors of apoptosis, Neighbors of cell growth <more data available...>	extracellular region, ciliary membrane, nucleolus, plasma membrane, cytoplasm, cytosol, nucleus, neuron projection, extracellular space	erythrocyte homeostasis, humoral immune response, small molecule metabolic process, gluconeogenesis, methylglyoxal biosynthetic process, aldehyde catabolic process, glycolytic process, glucose metabolic process, hemostasis, learning or memory <more data available...>	isomerase activity, intramolecular transferase activity, glucose-6-phosphate isomerase activity, growth factor activity, cytokine activity, monosaccharide binding
LDHB	Protein	lactate dehydrogenase B	114	Homo sapiens, Mus musculus, Rattus norvegicus	P07195, Q5U077, P16125, P42123, Q545Y4	LDH-B, LDH-H, LDHBD, TRG-5, HEL-S-281, L-lactate dehydrogenase B chain, LDH heart subunit, lactate dehydrogenase H chain, renal carcinoma antigen NY-REN-46, epididymis secretory protein Li 281 <more data available...>	Neighbors of cell proliferation, Neighbors of cell cycle, Neighbors of response to stress, Neighbors of Aggression, Neighbors of heart muscle injury, Neighbors of cell invasion, Neighbors of Neoplasms, Neighbors of Cancer, Neighbors of Melanoma, Neighbors of pregnancy <more data available...>	cytoplasm, cytosol, mitochondrion	small molecule metabolic process, oxidation-reduction process, glycolytic process, lactate metabolic process, pyruvate metabolic process, NAD metabolic process, cellular metabolic process, cellular carbohydrate metabolic process, carbohydrate metabolic process	oxidoreductase activity, lactate dehydrogenase activity, oxidoreductase activity, acting on the CH-OH group of donors, NAD or NADP as acceptor, L-lactate dehydrogenase activity, catalytic activity, kinase binding, NAD binding
TPI1	Protein	triosephosphate isomerase 1	178	Homo sapiens, Mus musculus	P60174, Q53HE2, P17751, Q3TJH2, Q3UC04, Q3UKG9, Q64513, Q9CVF9, Q9CWE7, B7Z5D8 <more data available...>	TIM, TPI, TPID, HEL-S-49, triosephosphate isomerase, triose-phosphate isomerase, epididymis secretory protein Li 49, Tpi-1, AI255506, Tpi1 <more data available...>	Glycolysis, Neighbors of cell proliferation, Neighbors of apoptosis, Neighbors of Neoplasms, Neighbors of cell growth, Neighbors of Infection, Neighbors of cell survival, Neighbors of cytoskeleton organization and biogenesis, Neighbors of Death, Neighbors of embryonal development <more data available...>	cytosol	metabolic process, small molecule metabolic process, gluconeogenesis, glycolytic process, pentose-phosphate shunt, glucose metabolic process, glyceraldehyde-3-phosphate metabolic process, multicellular organismal development, embryo development, carbohydrate metabolic process	catalytic activity, isomerase activity, triose-phosphate isomerase activity
PKM	Protein	pyruvate kinase, muscle	346	Homo sapiens, Mus musculus, Rattus norvegicus	P14618, B4DNK4, P52480, P11980, Q3TBV8, Q3TBW5, Q3TC59, Q3U1X3, Q3U5P6, Q4VC20 <more data available...>	PK3, TCB, OIP3, PKM2, CTHBP, THBP1, HEL-S-30, pyruvate kinase PKM, p58, OIP-3 <more data available...>	Glycolysis, Common Non-genomic Effects of Thyroid Hormones, Neighbors of cell migration, Neighbors of cell proliferation, Neighbors of apoptosis, Neighbors of cell differentiation, Neighbors of Cancer, Neighbors of Neoplasms, Neighbors of vascularization, Neighbors of cell growth <more data available...>	plasma membrane, cytoplasm, cytosol, mitochondrion, nucleus, cilium, extracellular vesicular exosome	metabolic process, small molecule metabolic process, pyruvate biosynthetic process, ATP biosynthetic process, glycolytic process, glucose metabolic process, liver development, organ regeneration, skeletal muscle tissue regeneration, programmed cell death <more data available...>	catalytic activity, transferase activity, kinase activity, pyruvate kinase activity, nucleotide binding, ATP binding, ADP binding, metal ion binding, magnesium ion binding, potassium ion binding
CMPK1	Protein	cytidine monophosphate (UMP-CMP) kinase 1, cytosolic	31	Homo sapiens, Mus musculus, Rattus norvegicus	P30085, B2R6S5, Q9DBP5, Q4KM73, B4DPU7, E9PGI8, Q53GB7, Q5SVZ0, Q96C07, Q9UBQ8 <more data available...>	CK, CMK, UMK, CMPK, UMPK, UMP-CMPK, RP11-511I2.1, UMP-CMP kinase, dCMP kinase, UMP/CMP kinase <more data available...>	Neighbors of glycolysis, Neighbors of cell death, Neighbors of DNA replication, Neighbors of Neoplasms, Neighbors of cell growth, Neighbors of autophagy, New Pathway, cluster 2 (1week) 1hit vs 3hits, cluster 2 (48h) 1hit vs 3 hits, lane 1 <more data available...>	cytoplasm, cytosol, nucleus	ovulation cycle process, small molecule metabolic process, nucleoside triphosphate biosynthetic process, pyrimidine nucleotide biosynthetic process, nucleoside diphosphate phosphorylation, pyrimidine ribonucleotide biosynthetic process, UDP biosynthetic process, UMP biosynthetic process, CDP biosynthetic process, dUDP biosynthetic process <more data available...>	uridine kinase activity, nucleoside diphosphate kinase activity, nucleotide kinase activity, cytidylate kinase activity, UMP kinase activity, transferase activity, phosphotransferase activity, phosphate group as acceptor, kinase activity, nucleobase-containing compound kinase activity, nucleotide binding <more data available...>
SLC25A6	Protein	solute carrier family 25 (mitochondrial carrier; adenine nucleotide translocator), member 6	52	Homo sapiens, Rattus norvegicus	P12236, Q6I9V5, Q96C49	2, 3, ANT, AAC3, ANT3, ANT 2, ANT 3, ANT3Y, RP11-261P4.6, ADP/ATP translocase 3 <more data available...>	Neighbors of Death, Neighbors of ROS generation, Neighbors of cell death, Neighbors of cell differentiation, Neighbors of cell survival, 24 28, Neighbors of apoptosis, Neighbors of cell growth, Neighbors of mitochondrial damage, group A <more data available...>	integral component of membrane, mitochondrial inner membrane presequence translocase complex, mitochondrial inner membrane	active induction of host immune response by virus, small molecule metabolic process, energy reserve metabolic process, regulation of insulin secretion, apoptotic process, protein targeting to mitochondrion, cellular protein metabolic process, viral process, modulation by virus of host morphology or physiology, viral life cycle	ATP:ADP antiporter activity
PHGDH	Protein	phosphoglycerate dehydrogenase	83	Homo sapiens, Mus musculus, Rattus norvegicus	O43175, Q61753, O08651, Q3TEE5, Q75SV9, Q8C603, Q546Q9, B2RD08, Q5SZU3, Q9BQ01	PDG, PGD, PGAD, PGDH, SERA, 3PGDH, 3-PGDH, RP4-683H9.1, D-3-phosphoglycerate dehydrogenase, 3-phosphoglycerate dehydrogenase <more data available...>	Neighbors of cell proliferation, Neighbors of Neoplasms, Neighbors of cell growth, Neighbors of Cancer, Neighbors of cell survival, Neighbors of anchorage independent growth, Neighbors of Melanoma, Neighbors of oncogenesis, Neighbors of Tricarboxylic acid cycle, Neighbors of glycolysis <more data available...>	cytosol	metabolic process, small molecule metabolic process, oxidation-reduction process, cellular amino acid biosynthetic process, serine family amino acid biosynthetic process, L-serine biosynthetic process, gamma-aminobutyric acid metabolic process, glutamine metabolic process, threonine metabolic process, L-serine metabolic process <more data available...>	oxidoreductase activity, oxidoreductase activity, acting on the CH-OH group of donors, NAD or NADP as acceptor, phosphoglycerate dehydrogenase activity, electron carrier activity, cofactor binding, NAD binding
CBX3	Protein	chromobox homolog 3	352	Homo sapiens, Rattus norvegicus	A4D177, Q13185, B8ZZ43, Q96CD7, Q99409, Q9BVS3, Q9P0Z6	HECH, HP1-GAMMA, HP1Hs-gamma, chromobox protein homolog 3, HP1 gamma homolog, modifier 2 protein, heterochromatin-like protein 1, heterochromatin protein HP1 gamma, heterochromatin protein 1 homolog gamma, chromobox homolog 3 (HP1 gamma homolog, Drosophila) <more data available...>	TRRAP/TIP60 Chromatin Remodeling, Neighbors of cell migration, Neighbors of cell proliferation, Neighbors of Neoplasm Metastasis, Neighbors of apoptosis, Neighbors of cell differentiation, Neighbors of Cancer, Neighbors of Neoplasms, Neighbors of cell growth, Neighbors of cell survival <more data available...>	nuclear inner membrane, nuclear envelope, nuclear heterochromatin, nuclear euchromatin, nuclear centromeric heterochromatin, chromatin, condensed chromosome, centromeric region, spindle, nucleus	negative regulation of transcription, DNA-templated, transcription, DNA-templated, chromatin remodeling	protein domain specific binding, enzyme binding, histone methyltransferase binding
NUMA1	Protein	nuclear mitotic apparatus protein 1	234	Homo sapiens, Mus musculus, Rattus norvegicus	Q14980, Q3SYK8, Q4LE64, E9Q7G0, Q80Y35, H0YH75, Q14981	NUMA, nuclear mitotic apparatus protein 1, SP-H antigen, structural nuclear protein, centrophilin stabilizes mitotic spindle in mitotic cells, AA764025, AL022610, AU014979, 6720401E04Rik, EST AA764025 <more data available...>	Centriole Duplication and Separation, Spindle Assembly, Cell Death Mediated by Cytotoxic Cells, Neighbors of apoptosis, Neighbors of microtubule cytoskeleton organization, Neighbors of Neoplasms, Neighbors of cell growth, Neighbors of morphogenesis, Neighbors of cell cycle, Neighbors of embryonal development <more data available...>	cell, Golgi membrane, nucleoplasm, nuclear matrix, nucleolus, spindle pole, spindle, spindle microtubule, apical part of cell, cytoplasm <more data available...>	meiotic cell cycle, lung epithelial cell differentiation, mitosis, establishment of mitotic spindle orientation, mitotic anaphase, G2-M transition of mitotic cell cycle, mitotic cell cycle, nucleus organization	phosphorelay sensor kinase activity, structural molecule activity, microtubule binding, tubulin binding
RPA1	Protein	replication protein A1, 70kDa	169	Homo sapiens, Mus musculus, Rattus norvegicus	P27694, Q3U8B3, Q5SWN2, Q8VEE4, Q7TP21, Q3TEJ8, A8K0Y9, Q59ES9	HSSB, RF-A, RP-A, REPA1, RPA70, MST075, replication protein A 70 kDa DNA-binding subunit, MSTP075, RP-A p70, RF-A protein 1 <more data available...>	Neighbors of cell proliferation, Neighbors of apoptosis, Neighbors of cell cycle, Neighbors of Cancer, Neighbors of Neoplasms, Neighbors of cell survival, Neighbors of cell death, Neighbors of cell cycle arrest, Neighbors of DNA repair, Neighbors of DNA replication <more data available...>	nucleoplasm, nucleolus, PML body, condensed nuclear chromosome, DNA replication factor A complex, lateral element, cytoplasm, condensed chromosome, actin cytoskeleton, nucleus <more data available...>	meiotic nuclear division, hemopoiesis, telomere maintenance, DNA repair, nucleotide-excision repair, double-strand break repair, nucleotide-excision repair, DNA gap filling, nucleotide-excision repair, DNA damage removal, transcription-coupled nucleotide-excision repair, double-strand break repair via homologous recombination <more data available...>	chromatin binding, nucleic acid binding, DNA binding, single-stranded DNA binding, metal ion binding
DNAJA1	Protein	DnaJ (Hsp40) homolog, subfamily A, member 1	64	Homo sapiens, Mus musculus, Rattus norvegicus	P31689, P63037, Q5NTY0, P63036, P54102, Q5T7Q0, Q86TL9	DJ-2, DjA1, HDJ2, HSDJ, HSJ2, HSPF4, NEDD7, hDJ-2, RP11-54K16.1, dnaJ homolog subfamily A member 1 <more data available...>	Class II Mutations Cause CFTR Misfolding and Degradation in Cystic Fibrosis, Neighbors of apoptosis, Neighbors of cell proliferation, Neighbors of Neoplasms, Neighbors of viral reproduction, Neighbors of Neurodegenerative Diseases, Neighbors of autophagy, Neighbors of neuron toxicity, Neighbors of protein aggregation, Neighbors of DNA replication <more data available...>	membrane	spermatogenesis, androgen receptor signaling pathway, sperm motility, response to unfolded protein, response to heat, DNA damage response, detection of DNA damage, protein folding	unfolded protein binding, heat shock protein binding, low-density lipoprotein particle receptor binding, ATP binding, metal ion binding
HYOU1	Protein	hypoxia up-regulated 1	194	Homo sapiens, Mus musculus, Rattus norvegicus	Q9Y4L1, Q6IN67, Q9JKR6, Q6P136, Q63617, Q3TAL1, Q3TZD0, Q3U1U2, Q64139, Q80X75 <more data available...>	Grp170, HSP12A, ORP150, GRP-170, ORP-150, hypoxia up-regulated protein 1, glucose-regulated protein 170, 150 kDa oxygen-regulated protein, oxygen regulated protein (150kD), 170 kDa glucose-regulated protein <more data available...>	Neighbors of cell growth, Neighbors of protein synthesis, Neighbors of apoptosis, Neighbors of oxidative stress, Neighbors of Cancer, Neighbors of immune response, Neighbors of Neoplasm Metastasis, Neighbors of cell differentiation, Neighbors of cell death, Neighbors of Injuries <more data available...>	extracellular region, endoplasmic reticulum lumen, endocytic vesicle lumen, endoplasmic reticulum, smooth endoplasmic reticulum	endoplasmic reticulum unfolded protein response, activation of signaling protein activity involved in unfolded protein response, response to stress, response to hypoxia, response to ischemia, cellular protein metabolic process	nucleotide binding, ATP binding
PLIN3	Protein	perilipin 3	126	Homo sapiens, Mus musculus, Rattus norvegicus	O60664, Q9DBG5, M0RA08, A8K4Y9, K7EQF4, Q53G77, Q9BS03, Q9UBD7, Q9UP92, Q3TK05 <more data available...>	PP17, TIP47, M6PRBP1, perilipin-3, placental protein 17, 47 kDa MPR-binding protein, cargo selection protein TIP47, tail-interacting protein, 47 kD, mannose-6-phosphate receptor-binding protein 1, 1300012C15Rik <more data available...>	Golgi to Endosome Transport, cluster 2 (1week) 1hit vs 3hits, Neighbors of apoptosis, Neighbors of cell death, Neighbors of cell differentiation, Neighbors of cell growth, Neighbors of cell survival, Neighbors of oxidative stress, Neighbors of protein synthesis, Neighbors of Neoplasms <more data available...>	membrane, endosome membrane, cytoplasm, Golgi apparatus, endosome, intracellular membrane-bounded organelle, lipid particle	transport, vesicle-mediated transport
ANXA1	Protein	annexin A1	696	Homo sapiens, Mus musculus, Rattus norvegicus	P04083, Q5TZZ9, P10107, Q4FJV4, P07150, Q64664	ANX1, LPC1, RP11-71A24.1, annexin A1, p35, annexin-1, calpactin-2, calpactin II, lipocortin I, chromobindin-9 <more data available...>	Proteins Involved in Pathogenesis of Astrocytoma, Proteins Involved in Pathogenesis of Myocardial Ischemia, Neighbors of cell adhesion, Neighbors of cell migration, Neighbors of vascularization, Neighbors of Neoplasm Metastasis, Neighbors of cell proliferation, Neighbors of cell differentiation, Neighbors of cell motility, Neighbors of apoptosis <more data available...>	membrane, extracellular region, basolateral plasma membrane, mitochondrial membrane, protein complex, plasma membrane, cell projection, cytoplasm, mast cell granule, cornified envelope <more data available...>	prostate gland development, estrous cycle phase, neutrophil homeostasis, neutrophil clearance, positive regulation of neutrophil apoptotic process, alpha-beta T cell differentiation, positive regulation of prostaglandin biosynthetic process, ATP catabolic process, hepatocyte differentiation, keratinocyte differentiation <more data available...>	double-stranded DNA-dependent ATPase activity, phospholipase inhibitor activity, phospholipase A2 inhibitor activity, helicase activity, annealing helicase activity, structural molecule activity, receptor binding, protein binding, bridging, protein homodimerization activity, phospholipid binding <more data available...>
FSCN1	Protein	fascin homolog 1, actin-bundling protein (Strongylocentrotus purpuratus)	331	Homo sapiens, Mus musculus	B3KTA3, Q16658, J3KNT0, Q61553, A6NI89, B2RE97, Q96IC5, Q9BRF1, O09099, O09156 <more data available...>	HSN, SNL, p55, FAN1, fascin, 55 kDa actin-bundling protein, singed-like (fascin homolog, sea urchin), AI663989, fascin-1, fascin 1 <more data available...>	Actin Cytoskeleton Assembly, Proteins Overexpressed in Ovarian Cancer, Neighbors of cell migration, Neighbors of cell proliferation, Neighbors of Neoplasm Metastasis, Neighbors of apoptosis, Neighbors of cell adhesion, Neighbors of cell differentiation, Neighbors of Cancer, Neighbors of Neoplasms <more data available...>	cell junction, stress fiber, cell projection, cytoplasm, cytosol, cytoskeleton, actin cytoskeleton, invadopodium, filopodium	cell proliferation, actin cytoskeleton organization, actin filament bundle assembly, cell motility, cell migration	drug binding, protein binding, bridging, actin filament binding, actin binding
DEK	Protein	DEK oncogene	19	Homo sapiens, Mus musculus, Rattus norvegicus	P35659, B4DFG0, Q3UR53, Q7TNV0, Q6AXS3, Q80VC5, Q8BZV6, B2R6K6, B4DN37, Q5TGV4 <more data available...>	D6S231E, protein DEK, DEK oncogene (DNA binding), D13H6S231E, 1810019E15Rik, LOC368079, RIKEN cDNA 1810019E15 gene, OTTHUMP00000039357, OTTMUSP00000029851, MGC94795 <more data available...>	Neighbors of cell proliferation, Neighbors of Cancer, Neighbors of Carcinoma, Hepatocellular, Neighbors of Breast Cancer, Neighbors of T-cell response, Neighbors of chromatin structure, third lane, Neighbors of response to DNA damage, 24 28, group B <more data available...>	nucleus	regulation of double-strand break repair via nonhomologous end joining, regulation of double-strand break repair, signal transduction, regulation of transcription from RNA polymerase II promoter, transcription from RNA polymerase II promoter, viral genome replication, chromatin modification	histone binding, nucleic acid binding, DNA binding
DDX39B	Protein	DEAD (Asp-Glu-Ala-Asp) box polypeptide 39B	105	Homo sapiens, Mus musculus, Rattus norvegicus	Q13838, Q9Z1N5, Q63413, Q8HW97, Q811A6, Q8R2G9, B0S8C0, O43496, Q0EFA1, Q2L6F9 <more data available...>	BAT1, UAP56, D6S81E, DAAP-97M17.4, spliceosome RNA helicase DDX39B, spliceosome RNA helicase BAT1, ATP-dependent RNA helicase p47, 56 kDa U2AF65-associated protein, nuclear RNA helicase (DEAD family), HLA-B-associated transcript 1 protein <more data available...>	mRNA Transcription and Processing, Neighbors of cell proliferation, Neighbors of protein synthesis, Neighbors of cell growth, Neighbors of cell differentiation, Neighbors of mitosis, Neighbors of cell cycle, Neighbors of RNA splicing, Neighbors of cytokinesis, Neighbors of cell cycle progression <more data available...>	spliceosomal complex, transcription export complex, nuclear speck, U4 snRNP, U6 snRNP, cytoplasm, nucleus	ATP catabolic process, negative regulation of DNA damage checkpoint, positive regulation of DNA-templated transcription, elongation, RNA secondary structure unwinding, RNA splicing, mRNA processing, mRNA splicing, via spliceosome, spliceosomal complex assembly, mRNA export from nucleus, viral mRNA export from host cell nucleus <more data available...>	ATP-dependent helicase activity, RNA-dependent ATPase activity, ATP-dependent RNA helicase activity, hydrolase activity, helicase activity, ATP-dependent protein binding, nucleotide binding, ATP binding, nucleic acid binding, RNA binding <more data available...>
EIF3C	Protein	eukaryotic translation initiation factor 3, subunit C	40	Homo sapiens, Mus musculus, Rattus norvegicus	Q99613, H3BRV0, Q8R1B4, B5DFC8, Q3MIB2, A8K7Z0, B2RXG3, O00215, Q9BW98, Q8R3M7	EIF3CL, EIF3S8, eIF3-p110, eukaryotic translation initiation factor 3 subunit C, eIF3 p110, cell migration-inducing protein 17, eukaryotic translation initiation factor 3 subunit 8, eukaryotic translation initiation factor 3, subunit 8 (110kD), eukaryotic translation initiation factor 3, subunit 8, 110kDa, Xs <more data available...>	Neighbors of cell proliferation, Neighbors of apoptosis, Neighbors of cell death, Neighbors of cell cycle progression, Neighbors of G2/M arrest, Neighbors of translation initiation, cluster 2 (48h) 1hit vs 3hits, New Combined Pathway cluster 1 and 2 (48h) 1hit vs 3hits, Neighbors of colony formation, Neighbors of translation initiation factor <more data available...>	eukaryotic translation initiation factor 3 complex, eukaryotic 48S preinitiation complex, eukaryotic 43S preinitiation complex, cytoplasm, cytosol	regulation of translational initiation, translational initiation, formation of translation preinitiation complex, cellular protein metabolic process, translation, gene expression	translation initiation factor activity, translation initiation factor binding, RNA binding, ribosome binding
PARK7	Protein	parkinson protein 7	454	Homo sapiens, Mus musculus, Rattus norvegicus	Q99497, K7ELW0, Q99LX0, Q5BKC3, O88767, O88306, Q3THB9, Q3U509, B2R4Z1, O14805 <more data available...>	DJ1, DJ-1, HEL-S-67p, CTA-215D11.1, protein DJ-1, oncogene DJ1, epididymis secretory sperm binding protein Li 67p, Parkinson disease (autosomal recessive, early onset) 7, RP23-272N19.5, parkinson disease protein 7 homolog <more data available...>	Proteins Involved in Pathogenesis of Parkinson's Disease, Young Onset PARK7 and LRRK2 Induced Parkinson's Disease, Proteins Involved in Pathogenesis of Astrocytoma, Neighbors of cell proliferation, Neighbors of Neoplasms, Neighbors of cell migration, Neighbors of Neoplasm Metastasis, Neighbors of apoptosis, Neighbors of cell growth, Neighbors of Cancer <more data available...>	cytoplasm, cytosol, mitochondrion, nucleus, axon	single fertilization, cell proliferation, oxidation-reduction process, adult locomotory behavior, cell death, negative regulation of extrinsic apoptotic signaling pathway, regulation of androgen receptor signaling pathway, dopamine uptake involved in synaptic transmission, synaptic transmission, dopaminergic, positive regulation of oxidative phosphorylation uncoupler activity <more data available…	peroxiredoxin activity, peroxidase activity, hydrolase activity, peptidase activity, protein homodimerization activity, RNA binding, mRNA binding
PEBP1	Protein	phosphatidylethanolamine binding protein 1	384	Homo sapiens, Mus musculus, Rattus norvegicus	D9IAI1, P30086, B4DRT4, P70296, Q5EBQ2, P31044, Q9D8G9, Q9JJ58, P31045, B2R4S1	PBP, HCNP, PEBP, RKIP, HCNPpp, PEBP-1, HEL-S-34, phosphatidylethanolamine-binding protein 1, neuropolypeptide h3, prostatic binding protein <more data available...>	Proteins Involved in Pathogenesis of Melanoma, Neighbors of cell proliferation, Neighbors of Neoplasms, Neighbors of cell migration, Neighbors of Neoplasm Metastasis, Neighbors of apoptosis, Neighbors of cell growth, Neighbors of cell motility, Neighbors of Cancer, Neighbors of cell adhesion <more data available...>	mitochondrial outer membrane, cell surface, apical part of cell, cytoplasm, Golgi apparatus, mitochondrion, rough endoplasmic reticulum, synaptic vesicle, axon terminus, neuron projection <more data available...>	sperm capacitation, spermatid development, MAPK cascade, negative regulation of MAPK cascade, positive regulation of acetylcholine metabolic process, regulation of the force of heart contraction, brain development, aging, positive regulation of mitosis, positive regulation of cAMP-mediated signaling <more data available...>	peptidase inhibitor activity, serine-type endopeptidase inhibitor activity, lipid binding, enzyme binding, receptor binding, kinase binding, protein kinase binding, mitogen-activated protein kinase binding, nucleotide binding, ATP binding <more data available...>
PRDX2	Protein	peroxiredoxin 2	346	Homo sapiens, Mus musculus, Rattus norvegicus	P32119, A6NIW5, B4DF70, Q61171, P35704, A8K0C0, P31945, P32118, P35701, Q6FHG4 <more data available...>	PRP, TSA, PRX2, PTX1, TPX1, NKEFB, PRXII, TDPX1, NKEF-B, HEL-S-2a <more data available...>	Proteins Involved in Pathogenesis of Astrocytoma, Neighbors of oxidative stress, Neighbors of detoxification, Neighbors of aging, Neighbors of cell damage, Neighbors of Neoplasms, Neighbors of cell proliferation, Neighbors of ROS generation, Neighbors of cell survival, Neighbors of DNA Damage <more data available...>	cytoplasm, cytosol, mitochondrion	thymus development, negative regulation of T cell differentiation, respiratory burst involved in inflammatory response, T cell proliferation, oxidation-reduction process, removal of superoxide radicals, activation of MAPK activity, hydrogen peroxide catabolic process, positive regulation of blood coagulation, negative regulation of extrinsic apoptotic signaling pathway <more data available...>	oxidoreductase activity, peroxiredoxin activity, thioredoxin peroxidase activity, peroxidase activity, antioxidant activity, selenium binding
YWHAZ	Protein	tyrosine 3-monooxygenase/tryptophan 5-monooxygenase activation protein, zeta	555	Homo sapiens, Mus musculus, Rattus norvegicus	D0PNI1, P63104, P63101, P63102, A8K1N0, B7Z465, P29213, P29312, Q32P43, Q5XJ08 <more data available...>	HEL4, YWHAD, KCIP-1, HEL-S-3, 14-3-3-zeta, 14-3-3 protein zeta/delta, 14-3-3 zeta, 14-3-3 delta, phospholipase A2, epididymis luminal protein 4 <more data available...>	Proteins Involved in Pathogenesis of Diffuse Large-B-cell Lymphoma, Neighbors of cell migration, Neighbors of cell proliferation, Neighbors of Neoplasm Metastasis, Neighbors of apoptosis, Neighbors of cell adhesion, Neighbors of cell differentiation, Neighbors of Cancer, Neighbors of Neoplasms, Neighbors of cell growth <more data available...>	cytoplasmic vesicle membrane, nucleoplasm, postsynaptic density, protein complex, cell leading edge, cytoplasm, cytosol, perinuclear region of cytoplasm, mitochondrion, melanosome <more data available...>	histamine secretion by mast cell, blood coagulation, platelet activation, positive regulation of protein insertion into mitochondrial membrane involved in apoptotic signaling pathway, signal transduction, intrinsic apoptotic signaling pathway, regulation of cell death, apoptotic process, negative regulation of apoptotic process, protein targeting <more data available...>	protein complex binding, protein domain specific binding, transcription factor binding, protein kinase binding
PADI2	Protein	peptidyl arginine deiminase, type II	128	Homo sapiens, Mus musculus, Rattus norvegicus	Q9Y2J8, B4DIU3, Q08642, Q3TBF1, P20717, Q75WD0, Q9UPN2	PAD2, PDI2, PAD-H19, RP1-37C10.6, protein-arginine deiminase type-2, protein arginine deiminase, peptidylarginine deiminase II, peptidlyarginine deiminase type II, protein-arginine deiminase type II, Pdi <more data available...>	Neighbors of apoptosis, Neighbors of cell proliferation, Neighbors of Cancer, Neighbors of cell growth, Neighbors of Neoplasms, Neighbors of cell death, Neighbors of cell differentiation, Neighbors of cell cycle, Neighbors of cell survival, Neighbors of Nerve Degeneration <more data available...>	cytoplasm	protein citrullination, cellular protein modification process	hydrolase activity, protein-arginine deiminase activity, calcium ion binding
ARHGDIA	Protein	Rho GDP dissociation inhibitor (GDI) alpha	205	Homo sapiens, Mus musculus, Rattus norvegicus	P52565, J3QQX2, J3QW41, Q99PT1, Q5XI73, Q5M9P6, Q8BPI0, Q99KC4, A8MXW0, B2R5X1 <more data available...>	GDIA1, NPHS8, RHOGDI, RHOGDI-1, HEL-S-47e, rho GDP-dissociation inhibitor 1, rho GDI 1, rho-GDI alpha, epididymis secretory sperm binding protein Li 47e, Gdi-1 <more data available...>	Neighbors of Neoplasms, Neighbors of cell migration, Neighbors of Neoplasm Metastasis, Neighbors of apoptosis, Neighbors of cell growth, Neighbors of cell motility, Neighbors of Cancer, Neighbors of cell adhesion, Neighbors of cell differentiation, Neighbors of cell survival <more data available...>	immunological synapse, intracellular, cytoplasm, cytosol, cytoskeleton	positive regulation of axonogenesis, negative regulation of axonogenesis, regulation of axonogenesis, cellular component movement, small GTPase mediated signal transduction, regulation of small GTPase mediated signal transduction, Rho protein signal transduction, neurotrophin TRK receptor signaling pathway, negative regulation of cell adhesion, negative regulation of apoptotic process <more data …	GTPase activator activity, Rho GDP-dissociation inhibitor activity
ANXA5	Protein	annexin A5	774	Homo sapiens, Mus musculus, Rattus norvegicus	P08758, P48036, P14668, Q3U5Q1, Q3U5X4, Q3U8K1, Q3UGV0, Q99LA1, D3DNW7, Q6FHB3 <more data available...>	PP4, ANX5, ENX2, RPRGL3, HEL-S-7, annexin A5, CBP-I, PAP-I, VAC-alpha, annexin V <more data available...>	Proteins Involved in Pathogenesis of Systemic Lupus Erythematosus, Proteins Involved in Pathogenesis of Cystic Fibrosis, Proteins Involved in Pathogenesis of Glioblastoma, Neighbors of cell proliferation, Neighbors of apoptosis, Neighbors of cell adhesion, Neighbors of cell differentiation, Neighbors of Cancer, Neighbors of Neoplasms, Neighbors of vascularization <more data available...>	external side of plasma membrane, Z disc, intracellular, plasma membrane, cell projection, cytoplasm, nucleus, sarcolemma, extracellular space, endothelial microparticle <more data available...>	negative regulation of coagulation, negative regulation of blood coagulation, hemostasis, blood coagulation, signal transduction, regulation of sperm motility, positive regulation of apoptotic process, negative regulation of apoptotic process, response to organic substance, response to calcium ion <more data available...>	phospholipase inhibitor activity, receptor tyrosine kinase binding, phospholipid binding, calcium-dependent phospholipid binding, peptide hormone binding, calcium ion binding
cell proliferation	Cell Process		8134			proliferating cell, cellular proliferation, proliferation of the cell, cells in proliferating, kinetics of cell proliferation, proliferative cell, cell proliferations, cell proliferation, cells of the proliferative, proliferations <more data available...>	Tight Junction Assembly (Claudins), Tight Junction Assembly (Occludin), Adherens Junction Assembly (Cadherins), Androgen Receptor to Beta-2-Microglobulin Signaling in Prostate Cancer, Androgen Receptor to FKBP5 Signaling in Prostate Cancer, Androgen Receptor to NKX-3.1 Signaling in Prostate Cancer, Androgen Receptor to Prostate Specific Antigen Signaling in Prostate Cancer, Kruppel-like Factor 6 …
cell growth	Cell Process		5087			cell growth, cellular growth, growth of cell, cell growth processes, processes of cell growth	Androgen Receptor to NKX-3.1 Signaling in Prostate Cancer, Androgen Receptor to Prostate Specific Antigen Signaling in Prostate Cancer, RNase L Signaling in Prostate Cancer, FOXA2 Signaling in Prostate Cancer, Prostate Cancer Overview, Notch Pathway in Multiple Myeloma Plasma Cells, Cardiovascular Effects of Hyperthyroidism, Mechanisms of Cardiomyocyte Hypertrophy in Hypertrophic Cardiomyopathy, …
cell cycle	Cell Process		3338			cell cycles, cell-division cycle, cell cycle, cycle of the cell, cell life cycle, cell-division cycles, cellular cycle	Histone Phosphorylation, Tight Junction Assembly (Claudins), Tight Junction Assembly (JAMs), Tight Junction Assembly (Occludin), Androgen Receptor to SGK1 Signaling in Prostate Cancer, Fatty Acid Synthase Signaling in Prostate Cancer, Mechanism of Cetuximab Resistance in Colorectal Cancer, Nuclear EGFR, RARA Signaling Pathway in Acute Myeloid Leukemia (M3), Acute Myeloid Leukemia Overview <more d…
cell cycle arrest	Cell Process		2064			cell cycle arrest	Neighbors of cell cycle arrest, breast related, Copy of 'breast related' extended, New Combined Pathway Hippo-contra 3_hit_48h vs Sham up, New Combined Pathway Hippo-contra 3_hit_1w vs Sham up, IGH6-1 part 1, Ko2 -1, group c, pathways of targets, relation 2 T <more data available...>

## Sheet: Fig 8C Relation and  references
Relation	Organ	Type	Sentence	TextRef	Connectivity	# of References	Owner	Found In Pathways	bindng
FSCN1 --+> cell proliferation	Ovarian Follicle {Organ urn:agi-ncimorgan:C1283799}, Lymph Nodes {Organ urn:agi-ncimorgan:C0154054}, Esophagus {Organ urn:agi-ncimorgan:C1278919}, Colon {Organ urn:agi-ncimorgan:C1281569}, Dendrites {Organ urn:agi-ncimorgan:C0011305}	Regulation	However, overexpression of fascin had minimal effect on MIA PaCa-2 cell proliferation and cell cycle., In cultured colorectal cancer HT-29 cells, knockdown of FSCN1 by RNAi inhibited cell migration and proliferation., Conversely, down-regulation of fascin via small interfering RNA increased cell adhesion and facilitated cell proliferation and invasion., The knockdown of FSCN1 or MMP14 and transfe…	info:pmid/22110277#abs:5, info:pmid/23899558#abs:4, info:pmid/21491467#abs:5, info:pmid/24196787#abs:8, info:pmid/23884926#abs:6, info:pmid/18343949#abs:8, info:pmid/24378809#abs:9, info:pmid/20056838#abs:9, info:pmid/20001345#abs:13, info:pmid/19156760#abs:5 <more data available...>	2	23		Neighbors of cell proliferation, group 1 selected, group c, red, Copy of 'group c' n
SLC2A1 --+> cell proliferation	Epidermis {Organ urn:agi-ncimorgan:C0014520}, Head and neck {Organ urn:agi-ncimorgan:C0460004}, Thymus Gland {Organ urn:agi-ncimorgan:C1306748}, Fetus {Organ urn:agi-ncimorgan:C1305737}, Set of regional lymph nodes {Organ urn:agi-ncimorgan:C1184738}, Larynx {Organ urn:agi-ncimorgan:C1278904}, Lung {Organ urn:agi-ncimorgan:C1278908}, Mesenchyme {Organ urn:agi-ncimorgan:C0162415}	Regulation	Antibodies to Glut-1 inhibited proliferation by 50% and 75% in the tested NSCLC and breast cancer cell lines, respectively., Thus, Glut1 was necessary to sustain proliferation and potentially divert glucose from fat storage., Our results suggest that GLUT1 amplification may participate in sialyl Lewis x synthesis as well as in proliferation, and may be of prognostic value in lung cancer., Previou…	info:pmid/17910902#abs:4, info:pmid/23319699#abs:4, info:pmid/9133454#abs:10, info:pmid/12169439#abs:4, info:pmid/23330712#abs:10, info:pmid/21226991#abs:5, info:pmid/20854211#cont:170, info:pmid/22844340#cont:292, info:pmid/21826239#cont:167, info:pmid/21075472#body:129 <more data available...>	2	29		Neighbors of cell proliferation, grp 2-3, lane2 3, group c, Copy of 'group c' n
SLC2A1 --+> cell growth	Adrenal Glands {Organ urn:agi-ncimorgan:C0001625}	Regulation	A multiple sequence alignment indicated that RagA and RagB cannot be assigned to any of the known subfamilies of Ras-related GTPases but exhibit a 52% identity with a yeast protein (Gtr1) presumably involved in phosphate transport and/or cell growth., Thus limiting GLUT1 expression may be an important mechanism for constraining T-cell growth., Increased GLUT1 expression and glucose uptake augment…	info:pmid/7499430#abs:10, info:pmid/17645414#body:154, info:pmid/24556090#body:36, info:pmid/23063837#body:188, info:pmid/19682552#body:65, info:pmid/19286567#body:161, info:pmid/21127501#cont:649, info:pmid/16631145#body:67	2	8		Neighbors of cell growth, lane2 3, group c, Copy of 'group c' n
CBX3 --+> cell proliferation	Prostatic epithelium {Organ urn:agi-ncimorgan:C1179826}, Bone Marrow {Organ urn:agi-ncimorgan:C0005953}	Regulation	Similarly, heterochromatin protein 1a overexpression promoted 22Rv1 cell growth, whereas heterochromatin protein 1? knockdown reduced the proliferation of CxR cells, a castration-resistant LNCaP derivative., (A) P-serine 83-Heterochromatin protein 1? plays a role in cell proliferation., Heterochromatin protein 1 promotes self-renewal and triggers regenerative proliferation in adult stem cells., r…	info:pmid/23536649#abs:6, info:pmid/23829974#cont:213, info:pmid/23629965#title:1, info:pmid/21825075#cont:65, info:pmid/21762076#cont:221, info:pmid/22830345#cont:206, info:doi/10.2353/ajpath.2009.080148#body:94	2	7		Neighbors of cell proliferation, New Combined Pathway Hippo-contra 3_hit_48h vs Sham down, grp 3-2, thrd 3, clust 2-1, group c, clust 2 suppl 3-2, Copy of 'group c' n
ANXA1 ---| cell proliferation	Kidney {Organ urn:agi-ncimorgan:C1278978}, Lung {Organ urn:agi-ncimorgan:C1278908}, airway {Organ urn:agi-ncimorgan:C0458827}, Pulmonary artery {Organ urn:agi-ncimorgan:C0034052}, Esophagus {Organ urn:agi-ncimorgan:C1278919}, Cornea {Organ urn:agi-ncimorgan:C1550625}, Alveolus {Organ urn:agi-ncimorgan:C1515933}, Bone of cranium {Organ urn:agi-ncimorgan:C0037303}, Breast {Organ urn:agi-ncimorgan:C…	Regulation	Annexin-1 (ANXA1, lipocortin-1) is involved in proliferation, differentiation and apoptosis., annexin 1 has also been reported to be involved in the control of cell proliferation., Lipocortin 1 has been shown to play a role in cell proliferation, apoptosis, and differentiation., As an endogenous anti-inflammatory mediator, Annexin-1 has been shown to regulate the immune response, cell proliferati…	info:pmid/19767728#abs:2, info:pmid/9563852#abs:2, info:pmid/9352070#abs:3, info:pmid/18706208#abs:2, info:pmid/19685206#abs:7, info:pmid/8883018#abs:6, info:pmid/14519120#abs:7, info:pmid/22777765#abs:6, info:pmid/17008549#abs:2, info:pmid/22511458#abs:2 <more data available...>	2	77		Neighbors of cell proliferation, anova 3, grp 2-3, lane2 3, group c, Copy of 'group c' n
RPA1 ---> cell cycle		Regulation	We speculate that the two types of apicomplexan RPA1 proteins may play different roles in DNA metabolism during the complex parasite life and cell cycles., In budding yeast, RPA-1 and RPA-2 regulate telomerase action during cell cycle by specifically facilitating binding of Est1 to telomeres during S phase .	info:pmid/16014411#body:409, info:pmid/17498665#body:63	2	2		Neighbors of cell cycle, group c, Copy of 'group c' n
PARK7 ---> cell growth		Regulation	DJ-1 also binds to p53 and PTEN to repress their activities, thereby facilitating cell growth ., The result indicated that DJ-1 might be involved in leukemogesis through regulating cell growth, proliferation, and apoptosis., DJ-1 binds to various signaling proteins such as PTEN [29,30], ASK1 [31,32], HIPK1 [33] and Daxx [34] to affect their signaling cascades, leading to progression of cell growt…	info:pmid/20708612#body:11, info:pmid/18722352#body:19, info:pmid/22666465#cont:20	2	3		Neighbors of cell growth, lane2 3, group c, Copy of 'group c' n
CMPK1 ---> cell growth		Regulation	Reduced cytidylate kinase activity in cmk mutant strains is proposed to contribute to the Heterogeneous vancomycin-intermediate Staphylococcus aureus-to-VISA phenotype conversion by thickening the cell wall and reducing the cell growth rate., Since de novo and salvage syntheses of pyrimidine converge at UMP/CMPK, down-regulation of UMP/CMPK was expected to have an impact on pyrimidine triphosphat…	info:pmid/24018261#abs:12, info:pmid/19765547#body:120	2	2		Neighbors of cell growth, group c, Copy of 'group c' n
PEBP1 ---| cell proliferation	Lung {Organ urn:agi-ncimorgan:C1278908}, Islets of Langerhans {Organ urn:agi-ncimorgan:C0022131}, Heart {Organ urn:agi-ncimorgan:C1281570}, Umbilical Blood {Organ urn:agi-ncimorgan:C1550673}, head {Organ urn:agi-ncimorgan:C0018670}, Liver {Organ urn:agi-ncimorgan:CL384198}, Mesenchyme {Organ urn:agi-ncimorgan:C0162415}, Brain {Organ urn:agi-ncimorgan:C1269537}, Hippocampus {Organ urn:agi-ncimorga…	Regulation	The RKIP gene may play a role in inhibiting cellular proliferation., Ectopic expression of RKIP altered hepatocellular carcinoma cell proliferation and migration., RKIP inhibition potentiated mitogen-induced proliferation in lung fibroblasts., RKIP inhibits proliferation and transformation of myeloid cells and decreases transformation induced by mutant RAS., RKIP is important in beta-cell prolife…	info:pmid/22373584#abs:11, info:pmid/17030190#abs:11, info:pmid/21385176#abs:13, info:pmid/22388727#abs:9, info:pmid/15349122#abs:13, info:pmid/15155742#abs:13, info:pmid/18567796#abs:8, info:pmid/23259789#abs:9, info:pmid/23416466#abs:5, info:pmid/15063784#abs:5 <more data available...>	2	23		Neighbors of cell proliferation, group 1 selected, lane1 1, group c, red, Copy of 'group c' n
PARK7 --+> cell proliferation		Regulation	Recent studies have shown that DJ-1 stimulates cell proliferation, cell invasion, and cancer metastasis., These results suggest that the oxidative status of DJ-1 regulates PTEN activity, leading to cell proliferation and transformation., Thirteen proteins from several pathways (nucleoside diphosphate kinase A, stathmin, valosin-containing protein, annexin A1, dihydropyrimidinase-related protein-3…	info:pmid/24504364#abs:2, info:pmid/19885556#abs:9, info:pmid/19156760#abs:5, info:pmid/22526154#cont:231, info:pmid/21445310#cont:81, info:pmid/23151319#cont:21, info:pmid/18722352#body:19, info:pmid/23059821#cont:283, info:pmid/23727824#cont:41, info:pmid/15913799#body:31 <more data available...>	2	13		Neighbors of cell proliferation, lane2 3, group c, Copy of 'group c' n
FASN --+> cell growth	Prostate {Organ urn:agi-ncimorgan:C1278980}, Aorta {Organ urn:agi-ncimorgan:C1278934}, Gastrointestinal tract {Organ urn:agi-ncimorgan:C0017189}	Regulation	Furthermore, silencing of the Fatty acid synthase gene by RNA interference significantly inhibited lymph node carcinoma of the prostate cell growth and ultimately resulted in induction of apoptosis., Additionally, cell growth suppression by fatty acid synthase inhibition can be overcome by hyperactivation of Akt ., Figure 2 FASN is essential for rabbit aortic endothelial cell growth and survival.…	info:pmid/12839976#abs:4, info:pmid/23562839#body:170, info:pmid/22892389#cont:323, info:pmid/16969344#body:297, info:pmid/22485149#cont:133, info:pmid/16809439#body:177, info:pmid/20805790#cont:213, info:pmid/18770866#title:1, info:pmid/21170507#cont:293, info:pmid/19467222#body:51 <more data available...>	2	18		Neighbors of cell growth, clust 2-1, group c, Copy of 'group c' n
DDX39B ---> cell growth		Regulation	P68 nuclear RNA helicase is essential for normal cell growth., These findings suggest that UAP56 is a major control point for cell growth., Similar to our findings with UAP56 mutants, mutations of motif I and motif II of eIF4A in yeast have been shown to block translation as well as cell growth ., Consistent with its essential role in splicing and mRNA export, depletion as well as overexpression …	info:pmid/15927448#abs:1, info:pmid/22446327#body:73, info:pmid/20116367#body:93, info:pmid/23555998#cont:370, info:pmid/23246467#body:77	2	5		Neighbors of cell growth, clust 2-1, group c, bleu, Copy of 'group c' n
PKM --+> cell proliferation	Fetus {Organ urn:agi-ncimorgan:C1305737}	Regulation	Knockdown of PKM2 attenuated PRL-stimulated cell proliferation., Knockdown of PKM2 repressed proliferation and migration of the cells., Acetylation-mimetic PKM2(K433) mutant promotes cell proliferation and tumorigenesis., Additionally, PKM2-SAICAR was necessary to induce sustained Erk1/2 activation and mitogen-induced cell proliferation., Expression of a PKM2 mutant that exists as a dimer promote…	info:pmid/20962042#abs:5, info:pmid/22807066#abs:6, info:pmid/24120661#abs:5, info:pmid/24606918#abs:7, info:pmid/22306293#abs:8, info:pmid/20005212#abs:3, info:pmid/22963766#abs:5, info:pmid/22580449#abs:7, info:pmid/23791887#body:130, info:pmid/22626471#body:114 <more data available...>	2	42		Neighbors of cell proliferation, group 1 selected, clust 2-1, group c, red, Copy of 'group c' n
PKM --+> cell growth	Fetus {Organ urn:agi-ncimorgan:C1305737}, Liver {Organ urn:agi-ncimorgan:CL384198}	Regulation	Pyruvate kinase type M2 (PKM2) has been reported to be involved in aerobic glycolysis and cell growth in various tumors., Inhibition of cell growth by Cyclosporin A is mainly dependent on PKM2 activity., We investigated whether the reduced cell growth mediated by PKM2 knockdown was caused by apoptosis., Our previous work has shown how two missense mutations in PKM2 stabilized less active PKM2 for…	info:pmid/22807066#abs:1, info:pmid/22580449#cont:183, info:pmid/22627140#body:75, info:pmid/23837608#cont:23, info:pmid/21526124#cont:209, info:pmid/22581080#cont:526, info:pmid/20005212#body:17, info:pmid/22824010#body:152	2	8		Neighbors of cell growth, clust 2-1, group c, Copy of 'group c' n
FASN --+> cell proliferation	Fingers {Organ urn:agi-ncimorgan:C0016129}, Mediastinal lymph node group {Organ urn:agi-ncimorgan:C0588055}, Liver {Organ urn:agi-ncimorgan:CL384198}, Bladder {Organ urn:agi-ncimorgan:C1281573}, dentate gyrus {Organ urn:agi-ncimorgan:C0152314}, Nervous system {Organ urn:agi-ncimorgan:C0027763}, Gingiva {Organ urn:agi-ncimorgan:C1278912}, Oral cavity {Organ urn:agi-ncimorgan:C1278910}, Breast {Org…	Regulation	Cell proliferation was strongly suppressed by the FASN inhibitor C75., Both FBI-1 and FASN are important in cancer cell proliferation., The proliferation was decreased after a downregulation of FASN, which was consistent with an increased apoptosis rate., Fatty acid synthase inhibitor--cerulenin inhibits proliferation of K562 cells but not of human fibroblasts., FASN inhibition not only suppresse…	info:pmid/21325951#abs:10, info:pmid/18682402#abs:4, info:pmid/23725225#abs:8, info:pmid/11876988#abs:6, info:pmid/23741342#abs:9, info:pmid/18770866#abs:7, info:pmid/7506544#abs:5, info:pmid/24105476#abs:11, info:pmid/22554590#abs:7, info:pmid/20805790#abs:5 <more data available...>	2	54		Fatty Acid Synthase Signaling in Prostate Cancer, Neighbors of cell proliferation, clust 2-1, group c, Copy of 'group c' n
GPI --+> cell proliferation	Bone and Bones {Organ urn:agi-ncimorgan:C0262950}, Germinal Layer {Organ urn:agi-ncimorgan:C1708239}	Regulation	Thus, we may conclude that the overexpression of Autocrine motility factor/phosphoglucose isomerase enhances cell proliferation together with up-regulation of cyclin/cyclin-dependent kinase activities and down-regulation of p27Kip1, whereas the induction of 3T3 fibroblast transformation by phosphoglucose isomerase is regulated by the retinoblastoma protein pathway., autocrine motility factor has …	info:pmid/12783864#abs:9, info:pmid/19801670#body:167, info:pmid/12354767#body:236, info:pmid/15752986#body:132, info:pmid/20805739#cont:87, info:pmid/23027359#cont:16, info:pmid/20089858#body:291, info:pmid/20122995#body:91, info:pmid/17925402#body:203, info:pmid/20600070#body:223 <more data available...>	2	11		Neighbors of cell proliferation, New Combined Pathway 3hits 48 vs 7days cluster 1, group 1 selected, lane1 1, clust 2-1, group c, Copy of 'group c' n
PLIN3 ---> cell growth		Regulation	Silencing TIP47 production in HeLa cells led to a cellular growth arrest , destabilized Rab9 , decreased the integration of triacylglycerol into lipid droplet and blocked their maturation .	info:pmid/20556887#body:9	2	1		Neighbors of cell growth, group c, bleu, Copy of 'group c' n
RPA1 ---> cell cycle arrest		Regulation	Collectively, these findings suggest that knockdown of RPA1 can activate the ATM/Chk2 signaling pathway and induce cell cycle arrest in the absence of external DNA-damaging agents.	info:pmid/15620706#body:73	2	1		Neighbors of cell cycle arrest, group c, Copy of 'group c' n
PRDX2 ---| cell cycle arrest		Regulation	Loss of Prx II significantly increased apoptosis and cell cycle arrest leading to abnormal erythropoiesis at 3 weeks of age when erythropoietin levels were almost same between wild type and Prx II(-/-)., Rather, our studies suggest that oligomers of hyperoxidized PrxII play a role in cell cycle arrest., Hyperoxidation of human PrxII has also resulted in the formation of filamentous aggregates and…	info:pmid/22749995#abs:4, info:pmid/17145963#body:226, info:pmid/20712415#cont:21, info:pmid/16109412#body:136, info:pmid/21248284#cont:291, info:pmid/18593714#body:44, info:pmid/18725414#body:47	2	7		Neighbors of cell cycle arrest, group c, Copy of 'group c' n
PRDX2 ---> cell growth	Lower Extremity {Organ urn:agi-ncimorgan:C0023216}, Prostate {Organ urn:agi-ncimorgan:C1278980}	Regulation	Furthermore, peroxiredoxin2 knockdown also suppressed cell growth in castration-resistant prostate cancer cells., Functionally, PRDX2 acted as inhibitor of myeloid cell growth by reducing levels of reactive oxygen species generated in response to cytokines., In this study, we demonstrated that Prdx2 knockdown using a lentiviral vector-mediated specific shRNA inhibited cell growth, stimulated apop…	info:pmid/21539911#abs:8, info:pmid/22207736#abs:7, info:pmid/24125860#abs:3, info:pmid/22430214#cont:359, info:pmid/17292933#body:160, info:pmid/16109412#body:67	2	6		Neighbors of cell growth, group c, Copy of 'group c' n
CLIC1 ---> cell cycle		Regulation	Chloride intracellular channel 1 (CLIC1) is expressed ubiquitously in human tissues and is involved in the regulation of cell cycle, cell proliferation and differentiation., Chloride intracellular channel 1 (CLIC1) is expressed in many human tissues and has been reported to be involved in the regulation of cell cycle, cell proliferation, and differentiation., It has been demonstrated that CLIC1 i…	info:pmid/22578365#abs:1, info:pmid/23593969#abs:1, info:pmid/20385134#body:127, info:pmid/11195932#title:1, info:pmid/20226783#body:155	2	5		Neighbors of cell cycle, group c, clust 1 suppl 3, Copy of 'group c' n
PEBP1 ---> cell growth	Brain {Organ urn:agi-ncimorgan:C1269537}	Regulation	This review attempts to highlight recent advances in the RKIP field underscoring its potential role as a master modulator of many pivotal intracellular signaling cascades that control cellular growth, motility, apoptosis, genomic integrity, and therapeutic resistance., PEBP has been proposed to play roles in membrane biogenesis, cell signaling and cell growth., Reduced RKIP expression has been sh…	info:pmid/23359513#abs:3, info:pmid/11114512#body:88, info:pmid/23674108#cont:27, info:pmid/23259789#cont:123, info:pmid/20028985#body:372, info:pmid/22535881#cont:34, info:pmid/17030190#body:166, info:pmid/12791700#body:52	2	8		Neighbors of cell growth, group c, Copy of 'group c' n
PEBP1 ---> cell cycle	tibialis anterior muscle {Organ urn:agi-organ:tibialis%20anterior%20muscle}, Intestines {Organ urn:agi-ncimorgan:C0021853}, Prostate {Organ urn:agi-ncimorgan:C1278980}	Regulation	The latest studies demonstrate that PEBP regulates the spindle checkpoint in cell cycle and loss of PEBP can leads to chromosomal abnormalities., As a modulator of key signaling pathways, RKIP affects various cellular processes including cell differentiation, the cell cycle, apoptosis and cell migration., RAF kinase inhibitory protein (RKIP) modulates cell cycle kinetics and motility., Collective…	info:pmid/19803424#abs:9, info:pmid/18781826#abs:4, info:pmid/21180766#title:1, info:pmid/22227918#cont:639, info:pmid/17030190#body:166, info:pmid/23232914#cont:16, info:pmid/23601922#body:15, info:pmid/16916643#body:67, info:doi/10.1158/1940-6207.CAPR-12-0153#cont:38	2	9		Neighbors of cell cycle, group c, Copy of 'group c' n
SLC25A6 ---> cell growth	Renal Tubule {Organ urn:agi-ncimorgan:CL355448}	Regulation	Under anaerobic conditions a non-detectable amount of AAC3 gene product is sufficient to ensure the cell growth and multiplication., The concomitant disruption of the AAC2 and AAC3, however, results in arrest of cell growth under conditions of low oxygen tension., The rate of cell growth was significantly decreased upon ANT3 overexpression compared to the vector transfected cells., It has been sh…	info:pmid/1915842#abs:5, info:pmid/2165073#abs:11, info:pmid/20060930#body:74, info:doi/10.1006/jmbi.1998.1955#body:42	2	4		Neighbors of cell growth, group c, Copy of 'group c' n
ANXA1 ---> cell growth	Pulmonary artery {Organ urn:agi-ncimorgan:C0034052}, Blood Vessels {Organ urn:agi-ncimorgan:C0005847}, Neurosecretory Systems {Organ urn:agi-ncimorgan:C0229526}, Nose {Organ urn:agi-ncimorgan:CL384200}, Heart {Organ urn:agi-ncimorgan:C1281570}, Foreskin {Organ urn:agi-ncimorgan:C0227952}	Regulation	Our experiments generated a hypothesis that endothelin-1-mediated carbonylation and subsequent degradation of annexin A1 promote cell growth., ANXA1 thus contributes to the regulation of processes as diverse as cell migration, cell growth and differentiation, apoptosis, vesicle fusion, lipid metabolism, and cytokine expression., Annexin A1 (ANX-1), a calcium-dependent, phospholipid binding protei…	info:pmid/19686045#abs:7, info:pmid/17192583#abs:3, info:pmid/14519120#abs:1, info:pmid/18396684#abs:7, info:pmid/19805119#body:188, info:pmid/24269256#body:145, info:pmid/22564352#cont:36, info:pmid/21060779#cont:665, info:pmid/8478141#title:1, info:pmid/24086397#cont:238 <more data available...>	2	20		Neighbors of cell growth, anova 2, lane2 3, group c, Copy of 'group c' n
PADI2 ---| cell proliferation	Oral cavity {Organ urn:agi-ncimorgan:C1278910}, kidney parenchyma {Organ urn:agi-ncimorgan:C0227628}	Regulation	Proliferation of SK-MEL-28 melanoma tumors was potently inhibited by arginine deiminase treatment., Although proliferation of SK-MEL 28 was potently inhibited by arginine deiminase treatment in vitro and in vivo, no clear declines in (18)F-FDG uptake were observed., arginine deiminase inhibited cell proliferation and induced apoptosis in human leukemic CEM cells in a dose-dependent manner., Both …	info:pmid/23722880#abs:4, info:pmid/22228793#abs:6, info:pmid/15382078#abs:2, info:pmid/19624867#abs:5, info:pmid/10405315#abs:3, info:pmid/24280230#abs:7, info:pmid/23110523#abs:1, info:pmid/18179862#body:49, info:pmid/22917549#body:120, info:pmid/21453546#cont:167 <more data available...>	2	15		Neighbors of cell proliferation, New Combined Pathway Hippo-contra 3_hit_1w vs Sham up, group 1 selected, group c, Copy of 'group c' n
ANXA1 ---> cell cycle arrest		Regulation	These results suggest that annexin A1 expression may mediate cell-cycle arrest induced by low doses of FR235222, whereas apoptosis induced by high doses of FR235222 is associated with annexin A1 processing .	info:pmid/19762081#body:149	2	1		Neighbors of cell cycle arrest, group c, Copy of 'group c' n
YWHAZ --+> cell proliferation	Veins {Organ urn:agi-ncimorgan:C0042449}, Endocrine system {Organ urn:agi-ncimorgan:C1280975}, Pancreas {Organ urn:agi-ncimorgan:C1278931}	Regulation	It is concluded that 14-3-3? plays an important role in proliferation of AML cells and associates with BCL-2 and MCL-1 expression., Knockdown of YWHAZ expression using several specific siRNAs inhibited the proliferation, migration, and invasion of YWHAZ-overexpressing gastric cancer cells., Using Co-immunoprecipitation, we demonstrated that 14-3-3zeta protein binds to NFkappaB, beta-catenin and B…	info:pmid/23998576#abs:13, info:pmid/23422756#abs:7, info:pmid/17764575#abs:9, info:pmid/21707964#abs:8, info:pmid/24197133#abs:8, info:pmid/22904106#title:1, info:pmid/21334806#body:76, info:pmid/23344024#cont:290, info:pmid/21666713#cont:483, info:pmid/24629487#body:85 <more data available...>	2	12		Neighbors of cell proliferation, clust 2-1, group c, exp1, clus 1 -B, Copy of 'group c' n
YWHAZ ---> cell growth		Regulation	In both HL-60 and HL-60/VCR cells, 14-3-3? was observed in the cytoplasm and nuclear compartments. 14-3-3? siRNA significantly reduced HL-60 and HL-60/VCR cell growth after 48 h and increased the proportion of cells in the G0/G1 phase., 14-3-3 sigma and 14-3-3 zeta plays an opposite role in cell growth inhibition mediated by transforming growth factor-beta 1., These results suggest that up-regula…	info:pmid/24603438#abs:7, info:pmid/20082218#title:1, info:pmid/21334806#body:75, info:pmid/24103426#cont:591, info:pmid/23422756#cont:382	2	5		Neighbors of cell growth, clust 2-1, group c, exp1, clus 1 -B, Copy of 'group c' n
PADI2 --+> cell cycle arrest		Regulation	Arginine deiminase inhibits proliferation of human leukemia cells more potently than asparaginase by inducing cell cycle arrest and apoptosis., Arginine deiminase originating from Lactococcus lactis ssp. lactis American Type Culture Collection 7962 induces G1-phase cell-cycle arrest and apoptosis in SNU-1 stomach adenocarcinoma cells., Since M. arginini Arginine Deiminase has been reported to inh…	info:pmid/10803513#title:1, info:pmid/19624867#title:1, info:pmid/19250673#body:123, info:pmid/18179862#body:23	2	4		Neighbors of cell cycle arrest, New Combined Pathway Hippo-contra 3_hit_1w vs Sham up, group c, Copy of 'group c' n
MTHFD1 ---> cell growth		Regulation	According to their possible metastasis-related function, the 15 identified candidate proteins could be generalized into seven groups as follows: (1) THF synthase (C1-tetrahydrofolate synthase) and annexin A3 (annexin A3) are critical for cellular growth.	info:pmid/19299076#body:120	2	1		Neighbors of cell growth, group c, bleu, Copy of 'group c' n
GPI --+> cell growth		Regulation	The metabolic redirection in the phosphoglucose isomerase knockout overproduces NADPH and inhibits cell growth., The experiments validate the model prediction that the increase in cell growth of the evolved culture is caused by the increase in the activity of phosphoglucose isomerase., As a consequence, metabolic redirection in a phosphoglucose isomerase mutant overproduces NADPH, and thus may in…	info:pmid/20116994#body:107, info:pmid/22245634#body:130, info:pmid/14511906#body:32, info:pmid/12783864#body:55	2	4		Neighbors of cell growth, clust 2-1, group c, Copy of 'group c' n
PADI2 ---> cell cycle		Regulation	Arginine deiminase inhibits cell proliferation by arresting cell cycle and inducing apoptosis., Their results showed that arginine deiminase inhibits growth of tumor and vascular endothelial cells by arresting cell cycle and inducing apoptosis ., The combination of Argininosuccinate synthetase gene small interference RNA/recombinant arginine deiminase influenced the cell cycle in HeLa cells, but …	info:pmid/10405315#title:1, info:pmid/18179862#body:31, info:pmid/21453546#cont:213, info:pmid/23110523#cont:475, info:pmid/12065090#body:88	2	5		Neighbors of cell cycle, New Combined Pathway Hippo-contra 3_hit_1w vs Sham up, group c, Copy of 'group c' n
ANXA1 ---> cell cycle		Regulation	Annexin I can modulate pancreatic carcinoma cell cycle, promote the cell proliferation, increasingly stimulate the cell growth, and suppress the process of apoptosis in pancreatic carcinoma cells., ANXA1 has been shown to regulate the cell cycle, by modulating p21 (waf/cip) and cyclin D1 ., Up-regulated genes in the mucosal specimens include annexin A1 , a cell cycle regulatory gene known to be i…	info:pmid/18396684#abs:7, info:pmid/20163912#body:108, info:pmid/22748449#body:113	2	3		Neighbors of cell cycle, group c, Copy of 'group c' n
YWHAZ ---> cell cycle arrest		Regulation	Consistent with this finding, mutation of the 14-3-3 zeta phosphorylation sites in Smad3 markedly reduced the 14-3-3 zeta-mediated inhibition of TGF-beta1-induced p15 promoter-reporter activity and cell cycle arrest, suggesting that these residues are critical targets of 14-3-3 zeta in the suppression of TGF-beta1-mediated growth., In conclusion, we demonstrated over-expression of 14-3-3? in huma…	info:pmid/20082218#abs:6, info:pmid/21334806#body:138	2	2		Neighbors of cell cycle arrest, group c, Copy of 'group c' n
ENO1 ---| cell growth	Intestines {Organ urn:agi-ncimorgan:C0021853}, Eye {Organ urn:agi-ncimorgan:C1550636}, Brain {Organ urn:agi-ncimorgan:C1269537}	Regulation	We previously showed that the expression of ENO1 (enolase) in the fungal pathogen Candida albicans is critical for cell growth., MBP-1, a cellular factor, appears to be involved in multiple functions, including transcriptional modulation, apoptosis and cell growth regulation., The MBP1 gene deletion abrogates a transient cell growth delay caused by camptothecin whereas the SWI4 gene deletion incr…	info:pmid/23812815#abs:1, info:pmid/11973636#abs:1, info:pmid/19094980#abs:7, info:pmid/20412594#abs:4, info:pmid/16359544#body:194, info:pmid/10681589#body:270, info:pmid/21795435#cont:304, info:pmid/9074493#body:74, info:pmid/17289554#body:30, info:pmid/20411357#cont:167 <more data available...>	2	11		Neighbors of cell growth, group c, clust 2 suppl 3-2, new, Copy of 'group c' n
PHGDH --+> cell growth	Breast {Organ urn:agi-ncimorgan:C0006141}	Regulation	In vivo studies suggest that 3-phosphoglycerate dehydrogenase knockdown in sensitive cell lines reduces cell growth by up to 60% .	info:doi/10.1016/j.drudis.2011.12.017#body:101	2	1		Neighbors of cell growth, group c, Copy of 'group c' n
ENO1 ---> cell cycle	Brain {Organ urn:agi-ncimorgan:C1269537}	Regulation	Therefore, this study not only demonstrates that protein oxidation plays a significant role in the development of Mild cognitive impairment to Alzheimer's disease, but also indicates that the oxidative inactivation of ENO1, GLUL, PKM2 and PIN1 is likely involved in the progression of Mild cognitive impairment to Alzheimer's disease, possibly through impaired energy metabolism, triggering abnormal…	info:pmid/16466929#body:176	2	1		Neighbors of cell cycle, New Combined Pathway, group c, Copy of 'group c' n
PKM ---> cell cycle	Brain {Organ urn:agi-ncimorgan:C1269537}	Regulation	Therefore, this study not only demonstrates that protein oxidation plays a significant role in the development of Mild cognitive impairment to Alzheimer's disease, but also indicates that the oxidative inactivation of ENO1, GLUL, PKM2 and PIN1 is likely involved in the progression of Mild cognitive impairment to Alzheimer's disease, possibly through impaired energy metabolism, triggering abnormal…	info:pmid/16466929#body:176	2	1		Neighbors of cell cycle, group c, Copy of 'group c' n
CLIC1 --+> cell proliferation		Regulation	CLIC1 is essential for the proliferation and invasion of Hca-F cells., Chloride intracellular channel 1 (CLIC1) is expressed ubiquitously in human tissues and is involved in the regulation of cell cycle, cell proliferation and differentiation., Chloride intracellular channel 1 (CLIC1) is expressed in many human tissues and has been reported to be involved in the regulation of cell cycle, cell pro…	info:pmid/20196953#abs:8, info:pmid/22578365#abs:1, info:pmid/23593969#abs:1, info:pmid/22791942#abs:15, info:pmid/22440897#body:94, info:pmid/15190104#body:237, info:pmid/18987185#body:346	2	7		Neighbors of cell proliferation, grp 2-3, lane2 3, group c, clust 1 suppl 3, Copy of 'group c' n
ANXA5 ---> cell proliferation	Cerebellum {Organ urn:agi-ncimorgan:C1268981}	Regulation	Overexpression of annexin A5 blocked HK-2 cell proliferation, indicating correlation between annexin A5 and renal cell toxicity., Activation-induced apoptosis was measured with an annexin V staining assay.A-228839 inhibited lectin-induced proliferation (IC(50)=0.24+/-0.11 microM)., Pretreatment of human umbilical vein endothelial cells with antisense oligodeoxyribonucleotide for lipocortin V sign…	info:pmid/24265863#abs:6, info:pmid/12689653#abs:9, info:pmid/10329451#abs:7, info:pmid/23482752#cont:192, info:pmid/22842344#cont:414, info:pmid/24121031#body:74, info:doi/10.1016/S0928-4680(97)10006-2#body:88	2	7		Neighbors of cell proliferation, grp 2-3, group c, Copy of 'group c' n
CBX3 ---> cell cycle		Regulation	These results suggest that HP1gamma plays an important role in keeping enough germ cells by regulating the primordial germ cell cell cycle., Overall, our data suggest that Heterochromatin protein 1 is essential for the maintenance of cell-cycle progression and the transcription of cell-cycle regulatory genes., Arp4 and heterochromatin protein 1 exhibit almost superimposable heterochromatin locali…	info:pmid/21778144#abs:11, info:pmid/15905474#abs:7, info:pmid/9378752#abs:9, info:pmid/21362547#body:31	2	4		Neighbors of cell cycle, New Combined Pathway Hippo-contra 3_hit_48h vs Sham down, grp 3-3, group c, clust 2 suppl 3-2, Copy of 'group c' n
PRDX2 ---> cell proliferation	Bone Marrow {Organ urn:agi-ncimorgan:C0005953}, Colorectal Region {Organ urn:agi-ncimorgan:C1711309}, Ovarian Follicle {Organ urn:agi-ncimorgan:C1283799}, Ovary {Organ urn:agi-ncimorgan:CL384202}, Aorta {Organ urn:agi-ncimorgan:C1278934}, Blood Vessels {Organ urn:agi-ncimorgan:C0005847}	Regulation	These findings indicate that peroxiredoxin2 is involved in the proliferation of androgen receptor-expressing prostate cancer cells by modulating androgen receptor activity., Prx II deficiency results in increased production of H2O2, enhanced activation of Platelet-derived growth factor receptor and phospholipase Cgamma1, and subsequently increased cell proliferation and migration in response to P…	info:pmid/21539911#abs:9, info:pmid/15902258#abs:4, info:pmid/16290204#abs:8, info:pmid/23892988#abs:7, info:pmid/23307788#cont:125, info:pmid/18718523#body:236, info:pmid/20812900#cont:277, info:pmid/18503785#body:149, info:pmid/16290020#body:99, info:pmid/20919930#cont:333 <more data available...>	2	19		Neighbors of cell proliferation, group c, Copy of 'group c' n
PRDX2 ---> cell cycle		Regulation	Thus, knocking down Prx II in C6 and 36B10 cells caused alterations in cell cycle distribution that appear to be mediated by different mechanisms in the two cell lines.	info:pmid/18718523#body:189	2	1		Neighbors of cell cycle, group c, Copy of 'group c' n
LDHB --+> cell cycle		Regulation	More recent biochemical studies (discussed later) suggest that LDH-A and LDH-B are components of a cell-cycle dependent transcriptional coactivator .	info:pmid/15752986#body:46	2	1		Neighbors of cell cycle, New Combined Pathway, group c, Copy of 'group c' n
ENO1 ---> cell proliferation	Pancreas {Organ urn:agi-ncimorgan:C1278931}, Brain {Organ urn:agi-ncimorgan:C1269537}, Cardiovascular system {Organ urn:agi-ncimorgan:C1269562}, Gastric mucosa {Organ urn:agi-ncimorgan:C0017136}	Regulation	This study suggested that exogenous expression of MBP-1 induces cell death in fibroblasts by blocking cell proliferation., We found that cell proliferation was inhibited by MBP-1 overexpression in human stomach adenocarcinoma SC-M1 cells., Overexpressed ENO1 not only restored cell proliferation and cell-cycle progression, but also antagonized the regulation of NESG1 to cell-cycle regulators p21 a…	info:pmid/8519685#abs:7, info:pmid/19846662#abs:5, info:pmid/22997098#abs:5, info:pmid/20435467#body:151, info:pmid/16466929#body:165, info:pmid/23118496#cont:198, info:pmid/15805119#body:87, info:pmid/23381546#cont:315, info:pmid/20412594#body:255, info:pmid/20498720#body:230 <more data available...>	2	13		Neighbors of cell proliferation, New Combined Pathway 3hits 48 vs 7days cluster 1, group c, clust 2 suppl 3-2, Copy of 'group c' n
NQO1 --+> cell proliferation		Regulation	Thus, deletion of NQO1 might suppress the proliferation induced by TNF., These results strongly suggest that NQO1 induces the proliferation of melanoma cells., Inhibition of NQO1 using siRNA or dicoumarol abrogated the ß-lapachone-induced inhibition of cell proliferation and DNA synthesis (Figure 6A)., Furthermore, overexpression of NQO1 significantly increased cell proliferation and decreased ap…	info:pmid/16682409#body:270, info:pmid/20226854#body:85, info:pmid/19229058#body:184, info:pmid/24300172#body:197, info:pmid/16905546#body:321	2	5		Neighbors of cell proliferation, clust 1-2, group c, Copy of 'group c' n
ARHGDIA ---> cell growth	Lung {Organ urn:agi-ncimorgan:C1278908}	Regulation	Carbonylation of RhoGDIa may be the underlying mechanism for this cell growth process., Hence ITGB8, RhoGDI1, and related signaling components might drive invasive cell growth in cancers outside of the CNS., These results indicate that downregulation of Rho GDP dissociation inhibitora induced apoptosis and repressed cell growth in lung cancer cells.	info:pmid/22974762#body:149, info:pmid/23283986#cont:197, info:pmid/22668020#cont:197	2	3		Neighbors of cell growth, group c, Copy of 'group c' n
FSCN1 ---> cell growth	Breast {Organ urn:agi-ncimorgan:C0006141}	Regulation	The fascin downregulated cell lines showed a slower growth pattern by 40.3% (p < 0.01) and detachment from collagen-coated plates by 53.6% (p < 0.01), compared to mock cells, suggesting that fascin plays a role in cell growth by maintaining cell adhesion to the extracellular matrix., In bladder cancer, miR-145 combined with miR-133a regulated the expression of the oncogene fascin homologue 1 (FSC…	info:pmid/20565981#abs:6, info:pmid/23714355#body:12	2	2		Neighbors of cell growth, group c, Copy of 'group c' n
PHGDH --+> cell proliferation	Brain {Organ urn:agi-ncimorgan:C1269537}, Breast {Organ urn:agi-ncimorgan:C0006141}	Regulation	Inhibition of PHGDH expression in glioma cells downregulated the expression of VEGF, MMP-2, CHK2 and cyclin D1 and reduced glioma cell proliferation, invasion and tumorigenicity in vitro and in vivo., They showed that cell proliferation was severely attenuated by downregulation of PHGDH in cells with an amplified PHGDH gene ( )., They further demonstrated that knocking down phosphoglycerate dehyd…	info:pmid/23229761#abs:5, info:pmid/23374352#body:165, info:pmid/23063552#body:97, info:pmid/21437235#cont:163, info:pmid/22262476#cont:194, info:pmid/24657017#body:25, info:pmid/22406683#body:117, info:pmid/22189202#cont:34, info:doi/10.1016/j.semcdb.2012.02.003#body:117	2	9		Neighbors of cell proliferation, 6, anova 3, lane1 1, group c, bioId 1, Copy of 'group c' n
DDX39B ---> cell cycle		Regulation	These findings along with this report demonstrate that UAP56 regulates several stages of the cell cycle.	info:pmid/23246467#body:80	2	1		Neighbors of cell cycle, group c, Copy of 'group c' n
YWHAZ ---> cell cycle		Regulation	Knockdown of 14-3-3? resulted in the accumulation of cyclophosphamide, doxorubicin, vincristine, and prednisone-resistant cells in G2-M of the cell cycle in the presence of cyclophosphamide, doxorubicin, vincristine, and prednisone, which might involve the Bad proapoptotic protein., Although the pathways leading to apoptosis are not fully elucidated, several genes that play a role in the process …	info:pmid/19525224#body:325, info:pmid/17630197#body:20	2	2		Neighbors of cell cycle, New Combined Pathway, group c, exp1, Copy of 'group c' n
FASN ---| cell cycle arrest	Breast {Organ urn:agi-ncimorgan:C0006141}, Brain {Organ urn:agi-ncimorgan:C1269537}, Liver {Organ urn:agi-ncimorgan:CL384198}	Regulation	FASN blockade exhibited the proliferative inhibition and induced G1-phase cell cycle arrest of LNCaP cells., A fatty acid synthase blockade induces tumor cell-cycle arrest by down-regulating Skp2., ... FASN activity and the cyclin-dependent kinase inhibitors p21WAF1/CIP1 and p27Kip1 obviously require further investigation, it is likely that, on E2 ..., Fasn was significantly downregulated by thre…	info:pmid/22565411#abs:5, info:pmid/15138278#title:1, info:pmid/21989915#cont:395, info:pmid/23319743#cont:333, info:pmid/16809439#body:195, info:pmid/23385219#body:95, info:pmid/21389266#cont:567, info:pmid/23063552#body:106, info:pmid/24200503#body:7	2	9		Neighbors of cell cycle arrest, group c, Copy of 'group c' n
DDX39B ---> cell proliferation		Regulation	Reducing the expression of either URH49 or UAP56 in HeLa cells had little effect on cell proliferation or expression of a co-transfected gene., Depletion of GRP179, HHEX, CELSR1, PHACTR3, DDX39B, and GSK3B also affected proliferation, albeit to a lesser extent., In conclusion, we demonstrate here that UAP56 is an important regulator of vascular smooth muscle cell DNA synthesis and proliferation.	info:pmid/16949217#abs:6, info:pmid/23403032#cont:104, info:pmid/23246467#body:93	2	3		Neighbors of cell proliferation, clust 2-1, group c, bleu, Copy of 'group c' n
EIF3C ---> cell proliferation		Regulation	The results showed that suppression of eIF3c expression significantly (P<0.001) reduced cell proliferation and colony formation of RKO colon cancer cells., Interaction between schwannomin and eIF3c suggests a role for schwannomin in eIF3c-mediated regulation of proliferation related to changes in protein translation., Our findings demonstrated that reducing the expression of eIF3c attenuated the …	info:pmid/23733421#abs:7, info:pmid/16497727#abs:4, info:pmid/23623922#body:118	2	3		Neighbors of cell proliferation, 6, grp 3-2, group c, bleu, Copy of 'group c' n
RPA1 ---> cell proliferation	Cerebral cortex {Organ urn:agi-ncimorgan:C0007776}	Regulation	The gene products DNA polymerase epsilon, cyclin A, Tax1 binding protein, and replication protein A1 all have prominent roles in cell proliferation., We here demonstrated that heat shock factor1-RPA1 interaction through the wing, especially glycine at aa 87, is required for the proliferation of cancer cells.	info:pmid/12086890#body:55, info:pmid/22940245#body:132	2	2		Neighbors of cell proliferation, group c, bleu, Copy of 'group c' n
NUMA1 ---> cell cycle		Regulation	Thus, NuMA, a long coiled-coil protein, appears to have dual functions in interphase and mitosis during the cell cycle., NuMA localization changes dynamically as the cell cycle progresses., Therefore, the silencing of NUMA1 might have altered the percentage of cells in the cell cycle, which might in turn have influenced the cH2AX response., More importantly, forthcoming studies should be designat…	info:pmid/7820866#abs:6, info:pmid/24309115#body:68, info:pmid/22331358#cont:243, info:pmid/23828576#cont:29, info:pmid/21327858#cont:18	2	5		Neighbors of cell cycle, New Combined Pathway Hippo-contra 3_hit_1w vs Sham/Hippo-contra 3_hit_1w vs Sham down, group c, exp1, Copy of 'group c' n
ARHGDIA ---> cell cycle		Regulation	The candidate mRNAs included CTRC2, ARHGDIA, C16orf57, SP2, FHL3, MAPK7, MAP2K5, FCGR2A, and CSF1, which are involved in cell cycle or apoptosis regulation according to characteristic subpathway network analysis (Figure 4B)., Ectopic expression of RhoGDIa-WT exhibited delayed progression in the G1/S phase of the cell cycle, resulting in G0/G1 arrest (83.40% ± 1.99 vs 74.57% ± 1.23) in comparison …	info:pmid/23585479#cont:231, info:pmid/24342356#body:75	2	2		Neighbors of cell cycle, group c, Copy of 'group c' n
PADI2 ---| cell growth	Renal Tubule {Organ urn:agi-ncimorgan:CL355448}	Regulation	Overall, 21/25 (84%) melanoma cell lines presented a cell growth inhibition by Arginine deiminase treatment; none of them presented constitutive detectable levels of the ASS protein., Interestingly, we found that the extrinsic nitric oxide donor only partially reversed Arginine deiminase-induced inhibition of cell growth in a dose-dependent pattern and resulted in an induction of NFkappaB and Bcl…	info:pmid/21424129#abs:6, info:pmid/18180877#abs:7, info:pmid/12942125#body:175	2	3		Neighbors of cell growth, New Combined Pathway Hippo-contra 3_hit_1w vs Sham up, group c, Copy of 'group c' n
LDHB ---| cell proliferation	Maxillary Sinus {Organ urn:agi-ncimorgan:C1278899}	Regulation	Cancer cell proliferation and invasion were significantly inhibited by transfection of si-LDHB into IMC-3 cells, suggesting that LDHB may play a role in maxillary sinus squamous cell carcinoma oncogenic function., Reduced Parasite Growth with Lowered lactate dehydrogenase Expression-We consequently verified whether the lowered expression of LDH1 or LDH2 would affect the parasite viability and pro…	info:pmid/21922130#abs:5, info:pmid/15459194#body:217	2	2		Neighbors of cell proliferation, group c, Copy of 'group c' n
HYOU1 ---> cell growth		Regulation	Therefore, up-regulation of ORP150 by celecoxib does not seem to be involved in its inhibition of cell growth.	info:pmid/17167033#body:243	2	1		Neighbors of cell growth, group c, Copy of 'group c' n
TPI1 ---> cell growth	Cardiovascular system {Organ urn:agi-ncimorgan:C1269562}, Brain {Organ urn:agi-ncimorgan:C1269537}	Regulation	Expression of cytosolic triosephosphate isomerase inhibited cell growth., These results suggest that regulation of arginine dimethylation of hnRNPR, CstF-64, and triosephosphate isomerase at G0/G1 to G1 are most likely to modulate the cellular growth and proliferation in HeLa cell cycle., Only triosephosphate isomerase 1 had gene ontology annotation and is involved in cell growth and/or maintenan…	info:pmid/11415442#abs:8, info:pmid/20541591#abs:9, info:pmid/16596122#body:150	2	3		Neighbors of cell growth, New Combined Pathway Hippo-contra 3_hit_48h vs Sham up, clust 2-1, group c, Copy of 'group c' n
SLC2A1 --+> cell cycle	Head and neck {Organ urn:agi-ncimorgan:C0460004}	Regulation	Altered expression of all three markers was a common finding in squamous intraepithelial neoplasia, hence, dysregulation of cell cycle-promoting cyclin-dependent kinases (phospho-histone H1), altered stem cell regulatory pathways (p63) and enhancement of hypoxia-sensing pathways (GLUT1) are all early alterations in the progression of squamous malignancy of head and neck origin., Transfection with…	info:pmid/16681687#abs:11, info:pmid/20854211#cont:122, info:pmid/11334423#body:230	2	3		Neighbors of cell cycle, group c, Copy of 'group c' n
DNAJA1 ---> cell proliferation		Regulation	Recently, there are reports that overexpression of Hsdj/Hdj2 in HeLa cells decreases the frequency of mutant ataxin-1 and mutant androgen receptor aggregation (38, 39); however, overexpression of Hsdj/Hdj2 has little effect of reducing aggregate formation and providing cellular proliferation in our result.	info:pmid/10722721#body:235	2	1		Neighbors of cell proliferation, group c, clus 1 -B, Copy of 'group c' n
AHCY --+> cell proliferation		Regulation	Supporting our data, Wolos et al. (1993b[Go]) reported previously that a different S-Adenosyl-L-homocysteine hydrolase inhibitor, MDL 28,842, also suppressed ovalbumin-induced lymph node cell proliferation in mice (Wolos et al., 1993b[Go])., The S-adenosylhomocysteine hydrolase inhibitor 3-Deazaneplanocin and the histone deacetylase inhibitor LBH589 (Panobinostat) reactivated the genes repressed …	info:pmid/16326921#body:211, info:pmid/20634887#body:124	2	2		Neighbors of cell proliferation, group c, Copy of 'group c' n
GPI ---> cell cycle		Regulation	Nevertheless overexpression of phosphoglucose isomerase may affect the cell cycle in multiple ways, all of which may contribute to transformation.	info:pmid/12783864#body:305	2	1		Neighbors of cell cycle, group c, common 586 588 590, Copy of 'group c' n
NQO1 ---> cell growth		Regulation	DPIC, an inhibitor of P450 reductase, had no effect on cell growth inhibition by RH1 in T47D cells, and had only a small effect on cell growth inhibition by RH1 in the presence of the NQO1 inhibitor, dicoumarol, in T47D-P450 cells., The presence of NQO1 in each cell line had a minimal effect on the inhibition of cell growth by NSC 95397 and NSC 663284., Taken together, these data support the idea…	info:pmid/17256129#abs:11, info:pmid/14718602#body:240, info:pmid/11567026#body:200, info:pmid/22249251#cont:47	2	4		Neighbors of cell growth, clust 1-2, group c, Copy of 'group c' n
NQO1 ---> cell cycle arrest		Regulation	NQO1 plays an essential role in regulating autophagy and cell cycle arrest but not apoptosis after Mitoquinone treatment.	info:pmid/20805228#cont:389	2	1		Neighbors of cell cycle arrest, group c, Copy of 'group c' n
CBX3 ---> cell growth		Regulation	Taken together, heterochromatin protein 1 isoforms distinctly augment Androgen receptor signaling and cell growth in prostate cancer., Heterochromatin protein 1 recruitment is required for Krüppel-like transcription factor11-mediated suppression of neoplastic cell growth.	info:pmid/23536649#abs:7, info:pmid/22318730#cont:354	2	2		Neighbors of cell growth, New Combined Pathway Hippo-contra 3_hit_48h vs Sham down, thrd 3, group c, Copy of 'group c' n
PKM ---> cell cycle arrest		Regulation	It was shown that ectopic overexpression of PKM2 protected MCF-7 cells from the inhibition effect of Cyclosporin A (Fig. 6C) and partially reversed the cell cycle arrest induced by Cyclosporin A (Fig. 6D).	info:pmid/22580449#cont:169	2	1		Neighbors of cell cycle arrest, group c, Copy of 'group c' n
TPI1 ---> cell proliferation	Cardiovascular system {Organ urn:agi-ncimorgan:C1269562}	Regulation	These results suggest that regulation of arginine dimethylation of hnRNPR, CstF-64, and triosephosphate isomerase at G0/G1 to G1 are most likely to modulate the cellular growth and proliferation in HeLa cell cycle., Overexpression of triosephosphate isomerase inhibits proliferation of chicken embryonal fibroblast cells., The downregulation of triose-phosphate isomerase induces a reduction in ener…	info:pmid/20541591#abs:9, info:pmid/22471501#title:1, info:pmid/23778534#cont:249, info:pmid/23504277#cont:380	2	4		Neighbors of cell proliferation, New Combined Pathway Hippo-contra 3_hit_48h vs Sham up, clust 2-1, group c, Copy of 'group c' n
ENO1 ---> cell cycle arrest	Stomach {Organ urn:agi-ncimorgan:C1278920}	Regulation	Silencing of ENO1 resulted in growth inhibition and cell cycle arrest of gastric cancer cells, similar to the effect of GKN1 overexpression in cells, whereas ENO1 overexpression blocked GKN1-induced growth inhibition and cell cycle arrest., Moreover, it was previously demonstrated that enolase 1 overexpression blocks gastrokine 1 induced growth inhibition and cell cycle arrest in gastric cancer c…	info:pmid/21751384#abs:6, info:pmid/22860099#cont:702	2	2		Neighbors of cell cycle arrest, group c, Copy of 'group c' n
FASN --+> cell cycle		Regulation	Inhibition of FASN could arrest cell cycle and trigger apoptosis rapidly, implying the reliance of cancer cell survival on FASN.	info:pmid/22565411#abs:2	2	1		Neighbors of cell cycle, New Combined Pathway, group c, Copy of 'group c' n
DEK ---> cell proliferation		Regulation	Melanoma proliferation and chemoresistance controlled by the DEK oncogene., Overexpression of miR-489 alone reduced cell proliferation, whereas overexpression of Dek substantially increased cell proliferation independent of the expression of miR-489 or miR-489 mutant (Supplementary Fig. 13).	info:pmid/19679545#title:1, info:pmid/22358842#cont:375	2	2		Neighbors of cell proliferation, group c, bleu, Copy of 'group c' n
NUMA1 --+> cell cycle arrest		Regulation	Acute and partial ablation of NuMA attenuates the induction of the proarrested p21 gene following DNA damage, subsequently causing impaired cell cycle arrest., Conditional expression of NuMA in a mouse myeloid cell line resulted in the induction of aneuploidy, cell cycle arrest in G(2)-M phases, and apoptosis.	info:pmid/23589328#abs:5, info:pmid/12944923#abs:5	2	2		Neighbors of cell cycle arrest, group c, Copy of 'group c' n
AHCY ---| cell cycle arrest		Regulation	In conclusion, S-adenosylhomocysteine hydrolase inhibitors induce growth inhibition, cell cycle arrest, apoptosis and differentiation in breast cancer cells and synergise with histone deacetylase and HER2 inhibition.	info:pmid/20556507#abs:11	2	1		Neighbors of cell cycle arrest, group c, Copy of 'group c' n
NUMA1 ---> cell growth		Regulation	TPT1, EEF1A1 and NuMA1 have cell growth related functions, suggesting that they have certain roles in germ cell differentiation and maintenance of stem cell potential.	info:pmid/19157425#abs:11	2	1		Neighbors of cell growth, New Combined Pathway Hippo-contra 3_hit_1w vs Sham/Hippo-contra 3_hit_1w vs Sham down, group c, exp1, bleu, Copy of 'group c' n
ANXA5 ---> cell cycle		Regulation	The cell proliferation after the treatment was detected by MTT assay, and flow cytometry and FITC Annexin V/PI kit were used to detect the cell apoptosis and changes in the cell cycle.	info:pmid/21690071#abs:3	2	1		Neighbors of cell cycle, group c, Copy of 'group c' n
FSCN1 ---> cell cycle		Regulation	However, overexpression of fascin had minimal effect on MIA PaCa-2 cell proliferation and cell cycle.	info:pmid/22110277#abs:5	2	1		Neighbors of cell cycle, New Combined Pathway, group c, Copy of 'group c' n
SLC2A1 ---| cell cycle arrest		Regulation	A small-molecule inhibitor of glucose transporter 1 downregulates glycolysis, induces cell-cycle arrest, and inhibits cancer cell growth in vitro and in vivo.	info:pmid/22689530#title:1	2	1		Neighbors of cell cycle arrest, group c, Copy of 'group c' n
TPI1 ---> cell cycle		Regulation	These results suggest that regulation of arginine dimethylation of hnRNPR, CstF-64, and triosephosphate isomerase at G0/G1 to G1 are most likely to modulate the cellular growth and proliferation in HeLa cell cycle.	info:pmid/20541591#abs:9	2	1		Neighbors of cell cycle, New Combined Pathway Hippo-contra 3_hit_48h vs Sham up, group c, Copy of 'group c' n
